# Supplementary material for: Transcriptomic Analysis Reveals the Response Mechanisms of Bell Pepper (Capsicum annuum) to Phosphorus Deficiency
Source: Metabolites. 2023 Oct 13;13(10):1078. doi: 10.3390/metabo13101078 (PMC10609356; doi:10.3390/metabo13101078)
Supplement: Supplementary file 1 [file metabolites-13-01078-s001.zip › metabolites-2531437 - supplementary materials/Table_S1.xlsx]

## Sheet: Hoja1
Supplementary Table S1. Data processing, quality analysis
DATA PROCESSING
Quality Analisis
SAMPLE	RAW READS	SIZE	FILTERED READS	SIZE
SS09 (control) (a)	20671486	35-151	16606102	35-151
SS09 (control) (a)	20671486	35-151	16606102	35-151
SS10 (control) (b)	22272648	35-151	17934234	35-151
SS10 (control) (b)	22272648	35-151	17934234	35-151
SS11 (treatment) (a)	17896157	35-151	13274398	35-151
SS11(treatment) (a)	17896157	35-151	13274398	35-151
SS12 (treatment) (b)	17821233	35-151	14220964	35-151
SS12 (treatment) (b)	17821233	35-151	14220964	35-151
* sample SS09 and SS10 are the control (+P) and its replica
* sample SS11 and SS12 are the treatment (-P) and its replica
Features selected:			19665381	Total raw reads
MINLEN: 35			1.55089e+07	total filtered read
SLIDINGWINDOW: 4 : 20
(Truseq3 (additional seqs))
