# Supplementary material for: Transcriptomic Analysis Reveals the Response Mechanisms of Bell Pepper (Capsicum annuum) to Phosphorus Deficiency
Source: Metabolites. 2023 Oct 13;13(10):1078. doi: 10.3390/metabo13101078 (PMC10609356; doi:10.3390/metabo13101078)
Supplement: Supplementary file 1 [file metabolites-13-01078-s001.zip › metabolites-2531437 - supplementary materials/Table_S2.xlsx]

## Sheet: Hoja1
Supplementary Table S2. Transcriptome data mapped to reference genome
SEQUENCES MAPPED TO ZUNLA-1 GENOME
SS09 (control)
16606102 reads; of these:							*control: (+P)
16606102 (100.00%) were paired; of these:
3725388 (22.43%) aligned concordantly 0 times							*treatment: (-P)
12099335 (72.86%) aligned concordantly exactly 1 time
781379 (4.71%) aligned concordantly >1 times
----
3725388 pairs aligned concordantly 0 times; of these:
78389 (2.10%) aligned discordantly 1 time
----
3646999 pairs aligned 0 times concordantly or discordantly; of these:
7293998 mates make up the pairs; of these:
6466007 (88.65%) aligned 0 times
715670 (9.81%) aligned exactly 1 time
112321 (1.54%) aligned >1 times
80.53% overall alignment rate
SS10 (control)
17934234 reads; of these:
17934234 (100.00%) were paired; of these:
6805825 (37.95%) aligned concordantly 0 times
9077915 (50.62%) aligned concordantly exactly 1 time
2050494 (11.43%) aligned concordantly >1 times
----
6805825 pairs aligned concordantly 0 times; of these:
58316 (0.86%) aligned discordantly 1 time
----
6747509 pairs aligned 0 times concordantly or discordantly; of these:
13495018 mates make up the pairs; of these:
12769736 (94.63%) aligned 0 times
561709 (4.16%) aligned exactly 1 time
163573 (1.21%) aligned >1 times
64.40% overall alignment rate
SS11 (treatment)
14659224 reads; of these:
14659224 (100.00%) were paired; of these:
3879435 (26.46%) aligned concordantly 0 times
9858367 (67.25%) aligned concordantly exactly 1 time
921422 (6.29%) aligned concordantly >1 times
----
3879435 pairs aligned concordantly 0 times; of these:
52487 (1.35%) aligned discordantly 1 time
----
3826948 pairs aligned 0 times concordantly or discordantly; of these:
7653896 mates make up the pairs; of these:
6955243 (90.87%) aligned 0 times
582457 (7.61%) aligned exactly 1 time
116196 (1.52%) aligned >1 times
76.28% overall alignment rate
SS12 (treatment)
14220964 reads; of these:
14220964 (100.00%) were paired; of these:
7373764 (51.85%) aligned concordantly 0 times
5484866 (38.57%) aligned concordantly exactly 1 time
1362334 (9.58%) aligned concordantly >1 times
----
7373764 pairs aligned concordantly 0 times; of these:
40957 (0.56%) aligned discordantly 1 time
----
7332807 pairs aligned 0 times concordantly or discordantly; of these:
14665614 mates make up the pairs; of these:
14114373 (96.24%) aligned 0 times
419414 (2.86%) aligned exactly 1 time
131827 (0.90%) aligned >1 times
50.37% overall alignment rate
