# Supplementary material for: Transcriptomic Analysis Reveals the Response Mechanisms of Bell Pepper (Capsicum annuum) to Phosphorus Deficiency
Source: Metabolites. 2023 Oct 13;13(10):1078. doi: 10.3390/metabo13101078 (PMC10609356; doi:10.3390/metabo13101078)
Supplement: Supplementary file 1 [file metabolites-13-01078-s001.zip › metabolites-2531437 - supplementary materials/Table_S3.xlsx]

## Sheet: Table_S3
Supplementary Table S3. Raw counts for differential expression analysis
ID	Control (+P)	Control (+P)	Treatment (-P)	Treatment (-P)
	SS09	SS10	SS11	SS12
LOC107838686	0	1	0	0
LOC107838687	94	57	83	44
LOC107838688	8	11	11	2
LOC107838689	9	8	6	4
LOC107838690	940	593	1020	477
LOC107838691	0	1	0	0
LOC107838692	1264	974	1056	534
LOC107838693	556	406	536	247
LOC107838694	9	8	13	6
LOC107838695	316	237	201	129
LOC107838696	58	58	52	27
LOC107838697	2	1	3	2
LOC107838698	0	0	0	0
LOC107838699	249	168	189	75
LOC107838700	0	0	0	0
LOC107838701	0	0	0	0
LOC107838702	0	0	0	0
LOC107838703	7	5	6	3
LOC107838704	31	17	14	7
LOC107838705	1066	631	747	343
LOC107838706	144	140	143	74
LOC107838707	122	72	103	41
LOC107838708	177	116	172	81
LOC107838709	97	52	65	30
LOC107838710	425	320	350	144
LOC107838711	795	572	595	302
LOC107838712	171	100	133	70
LOC107838713	213	162	160	79
LOC107838714	161	123	105	59
LOC107838715	47	31	33	20
LOC107838716	45	41	32	4
LOC107838717	7	4	4	1
LOC107838718	189	142	122	73
LOC107838719	152	110	94	77
LOC107838720	50	34	42	20
LOC107838721	225	167	219	69
LOC107838722	329	209	233	148
LOC107838723	13	9	4	6
LOC107838724	4	4	4	0
LOC107838725	343	240	240	135
LOC107838726	58	31	34	20
LOC107838727	148	99	96	43
LOC107838728	91	63	60	29
LOC107838729	114	83	55	33
LOC107838730	92	49	63	30
LOC107838731	101	71	68	30
LOC107838732	282	208	234	128
LOC107838733	1379	917	827	444
LOC107838734	1238	974	764	446
LOC107838735	491	329	385	203
LOC107838736	41	48	31	9
LOC107838737	420	261	290	144
LOC107838738	193	117	141	81
LOC107838739	313	280	247	126
LOC107838740	29	23	21	6
LOC107838741	506	351	413	228
LOC107838742	2467	1922	1651	911
LOC107838743	187	140	109	60
LOC107838744	728	518	536	276
LOC107838745	54	62	69	30
LOC107838746	8	9	7	3
LOC107838747	130	81	83	46
LOC107838748	81	88	68	30
LOC107838749	136	87	72	47
LOC107838750	1197	676	615	344
LOC107838751	57	33	43	35
LOC107838752	118	69	59	42
LOC107838753	0	0	1	2
LOC107838754	155	86	118	57
LOC107838755	188	101	121	55
LOC107838756	352	260	280	166
LOC107838757	589	374	305	169
LOC107838758	3	4	4	0
LOC107838759	90	72	92	60
LOC107838760	152	95	124	63
LOC107838761	63	34	35	30
LOC107838762	102	64	75	34
LOC107838763	14	8	7	0
LOC107838764	101	82	60	36
LOC107838765	254	195	186	79
LOC107838766	622	377	443	225
LOC107838767	143	81	35	22
LOC107838768	212	147	123	69
LOC107838769	178	99	124	78
LOC107838770	1444	867	1380	749
LOC107838771	4	5	7	1
LOC107838772	23	18	11	9
LOC107838773	228	192	150	94
LOC107838774	4	1	10	1
LOC107838775	129	90	70	42
LOC107838776	283	152	180	84
LOC107838777	125	94	82	35
LOC107838778	444	305	245	124
LOC107838779	58	59	43	33
LOC107838780	46	34	31	16
LOC107838781	348	148	158	76
LOC107838782	157	84	76	45
LOC107838783	5	5	7	2
LOC107838784	2	3	2	2
LOC107838785	4	0	1	0
LOC107838786	380	274	305	153
LOC107838787	410	279	336	193
LOC107838788	185	118	117	67
LOC107838789	9	5	9	4
LOC107838790	190	129	104	66
LOC107838791	59	45	108	29
LOC107838792	0	1	0	0
LOC107838793	1	0	0	2
LOC107838794	0	0	0	0
LOC107838795	249	205	251	109
LOC107838796	106	79	99	39
LOC107838797	0	0	1	0
LOC107838798	96	64	65	28
LOC107838799	41	31	22	12
LOC107838800	24	8	20	6
LOC107838801	61	64	49	24
LOC107838802	233	93	168	67
LOC107838803	1	0	0	0
LOC107838804	81	50	48	23
LOC107838805	80	45	57	33
LOC107838806	736	587	419	225
LOC107838807	193	165	179	120
LOC107838808	117	77	99	50
LOC107838809	699	430	486	257
LOC107838810	2	0	2	0
LOC107838811	294	155	231	110
LOC107838812	141	83	96	51
LOC107838813	66	55	43	33
LOC107838814	923	617	662	368
LOC107838815	23	15	21	7
LOC107838816	77	45	67	26
LOC107838817	115	143	147	55
LOC107838818	77	67	59	35
LOC107838819	126	112	116	54
LOC107838820	162	105	117	50
LOC107838821	1143	743	923	530
LOC107838822	0	0	0	0
LOC107838823	806	617	587	282
LOC107838824	233	157	184	77
LOC107838825	4	6	7	5
LOC107838826	26	16	18	16
LOC107838827	52	31	43	19
LOC107838828	20	13	24	10
LOC107838829	0	0	0	0
LOC107838830	217	155	170	87
LOC107838831	7	0	1	0
LOC107838832	555	351	745	437
LOC107838833	32	20	32	16
LOC107838834	329	201	234	146
LOC107838835	67	54	42	37
LOC107838836	30	16	21	11
LOC107838837	976	678	727	358
LOC107838838	5	4	8	3
LOC107838839	682	567	554	257
LOC107838840	187	129	144	78
LOC107838841	59	53	54	38
LOC107838842	17	10	17	10
LOC107838843	767	539	615	319
LOC107838844	26	15	20	13
LOC107838845	248	179	210	114
LOC107838846	9	23	24	5
LOC107838847	117	74	52	35
LOC107838848	118	49	142	41
LOC107838849	2	1	6	2
LOC107838850	131	181	80	53
LOC107838851	136	99	86	52
LOC107838852	525	296	407	218
LOC107838853	10	3	2	7
LOC107838854	0	0	0	0
LOC107838855	168	129	142	63
LOC107838856	316	203	243	119
LOC107838857	1	2	0	0
LOC107838858	832	605	636	317
LOC107838859	7	9	11	4
LOC107838860	186	102	132	80
LOC107838861	134	109	100	76
LOC107838862	142	69	119	54
LOC107838863	37	38	27	20
LOC107838864	407	309	264	157
LOC107838865	228	194	194	63
LOC107838866	85	82	49	41
LOC107838867	21	27	28	11
LOC107838868	8	10	3	0
LOC107838869	27	19	31	21
LOC107838870	158	92	152	66
LOC107838871	60	47	43	24
LOC107838872	372	257	261	131
LOC107838873	865	538	700	302
LOC107838874	124	92	120	70
LOC107838875	33	31	30	8
LOC107838876	3	1	8	1
LOC107838877	274	188	230	128
LOC107838878	7	7	7	5
LOC107838879	1258	778	899	542
LOC107838880	228	119	166	90
LOC107838881	256	197	222	129
LOC107838882	360	254	377	210
LOC107838883	33	32	21	17
LOC107838884	1008	587	816	420
LOC107838885	159	110	129	60
LOC107838886	18	15	12	3
LOC107838887	87	44	66	32
LOC107838888	208	134	165	83
LOC107838889	1	1	3	1
LOC107838890	1102	739	821	433
LOC107838891	1251	917	959	411
LOC107838892	338	221	209	122
LOC107838893	727	494	606	286
LOC107838894	34	10	20	6
LOC107838895	588	397	524	264
LOC107838896	170	106	92	60
LOC107838897	78	55	64	34
LOC107838898	45	38	92	55
LOC107838899	5	2	4	2
LOC107838900	740	619	554	285
LOC107838901	101	89	74	27
LOC107838902	172	111	150	75
LOC107838903	186	108	136	59
LOC107838904	108	77	64	38
LOC107838905	206	126	122	87
LOC107838906	251	162	225	86
LOC107838907	41	34	25	9
LOC107838908	215	152	231	72
LOC107838909	4	1	9	0
LOC107838910	13	8	13	3
LOC107838911	34	25	34	8
LOC107838912	91	51	56	38
LOC107838913	396	250	401	246
LOC107838914	26	31	24	20
LOC107838915	210	148	104	48
LOC107838916	36	22	16	16
LOC107838917	204	119	160	99
LOC107838918	127	87	100	49
LOC107838919	204	142	172	86
LOC107838920	124	72	91	33
LOC107838921	929	618	752	449
LOC107838922	79	75	77	28
LOC107838923	243	135	140	75
LOC107838924	163	92	107	51
LOC107838925	60	55	82	32
LOC107838926	148	113	112	58
LOC107838927	26	10	20	17
LOC107838928	210	155	217	133
LOC107838929	111	67	84	21
LOC107838930	141	97	127	55
LOC107838931	112	86	92	60
LOC107838932	570	380	398	230
LOC107838933	80	58	54	28
LOC107838934	318	216	269	117
LOC107838935	65	35	60	26
LOC107838936	233	156	193	99
LOC107838937	46	24	28	23
LOC107838938	120	73	122	67
LOC107838939	22	18	26	13
LOC107838940	80	46	43	21
LOC107838941	126	81	72	36
LOC107838942	11	5	11	5
LOC107838943	31	29	24	10
LOC107838944	131	96	104	53
LOC107838945	167	137	136	64
LOC107838946	416	268	318	170
LOC107838947	243	203	199	106
LOC107838948	718	578	563	301
LOC107838949	55	47	48	19
LOC107838950	231	180	147	91
LOC107838951	354	264	313	198
LOC107838952	1750	1282	1244	670
LOC107838953	36	35	56	20
LOC107838954	13	17	18	6
LOC107838955	4	3	8	4
LOC107838956	465	277	368	206
LOC107838957	962	683	666	316
LOC107838958	55	48	63	29
LOC107838959	137	102	119	55
LOC107838960	83	57	58	39
LOC107838961	463	363	312	167
LOC107838962	100	55	66	26
LOC107838963	146	92	107	66
LOC107838964	373	236	307	165
LOC107838965	0	0	0	0
LOC107838966	277	207	200	100
LOC107838967	761	499	412	296
LOC107838968	1022	717	660	332
LOC107838969	347	258	200	108
LOC107838970	114	105	65	34
LOC107838971	442	272	320	157
LOC107838972	156	135	120	77
LOC107838973	29	17	19	4
LOC107838974	104	56	104	42
LOC107838975	579	321	599	332
LOC107838976	48	35	28	14
LOC107838977	26	19	26	7
LOC107838978	42	20	131	137
LOC107838979	576	371	417	241
LOC107838980	0	0	0	0
LOC107838981	245	181	174	95
LOC107838982	659	427	542	244
LOC107838983	437	266	396	204
LOC107838984	399	268	301	172
LOC107838985	307	217	297	152
LOC107838986	2	1	5	2
LOC107838987	142	83	100	36
LOC107838988	131	118	121	62
LOC107838989	80	63	70	25
LOC107838990	1	2	1	1
LOC107838991	122	91	92	59
LOC107838992	688	540	534	267
LOC107838993	244	161	178	106
LOC107838994	34	18	17	14
LOC107838995	507	381	422	211
LOC107838996	353	234	251	174
LOC107838997	492	371	396	207
LOC107838998	1	3	1	1
LOC107838999	84	45	69	26
LOC107839000	2482	1798	2021	1013
LOC107839001	60	44	42	21
LOC107839002	2403	1792	2040	923
LOC107839003	53	45	33	13
LOC107839004	56	27	45	32
LOC107839005	90	74	53	32
LOC107839006	2	0	0	0
LOC107839007	335	247	230	145
LOC107839008	1	0	1	3
LOC107839009	101	75	68	37
LOC107839010	743	532	746	321
LOC107839011	194	101	121	85
LOC107839012	235	104	173	77
LOC107839013	352	216	236	121
LOC107839014	1	0	0	0
LOC107839015	55	41	34	18
LOC107839016	3847	2728	2244	1607
LOC107839017	4	7	3	1
LOC107839018	41	39	27	28
LOC107839019	198	103	158	62
LOC107839020	167	95	111	65
LOC107839021	237	214	189	109
LOC107839022	278	212	204	92
LOC107839023	410	291	336	160
LOC107839024	36	36	36	27
LOC107839025	37	37	31	22
LOC107839026	1	0	0	0
LOC107839027	0	0	0	0
LOC107839028	0	1	0	0
LOC107839029	293	203	231	98
LOC107839030	59	33	48	28
LOC107839031	67	55	40	21
LOC107839032	156	111	119	64
LOC107839033	240	146	182	100
LOC107839034	0	0	0	0
LOC107839035	85	48	96	59
LOC107839036	141	94	127	58
LOC107839037	174	114	128	67
LOC107839038	2	2	1	2
LOC107839039	7	3	3	0
LOC107839040	32	17	15	7
LOC107839041	100	57	61	33
LOC107839042	22	18	6	1
LOC107839043	4141	1959	3031	1356
LOC107839044	177	135	118	76
LOC107839045	2398	1625	2045	748
LOC107839046	63	45	52	28
LOC107839047	934	726	759	392
LOC107839048	11	10	8	2
LOC107839049	58	41	38	15
LOC107839050	0	0	0	0
LOC107839051	451	328	359	190
LOC107839052	346	269	215	149
LOC107839053	8	9	9	6
LOC107839054	253	190	207	98
LOC107839055	62	90	50	19
LOC107839056	463	363	370	165
LOC107839057	40	29	44	27
LOC107839058	27	19	27	12
LOC107839059	157	90	129	52
LOC107839060	26	25	20	12
LOC107839061	68	59	41	24
LOC107839062	283	197	172	124
LOC107839063	516	462	282	202
LOC107839064	60	55	72	31
LOC107839065	84	47	87	24
LOC107839066	31	12	25	14
LOC107839067	165	120	129	67
LOC107839068	63	48	42	20
LOC107839069	92	48	85	34
LOC107839070	17	15	9	12
LOC107839071	41	28	39	23
LOC107839072	10	5	4	5
LOC107839073	1	1	1	0
LOC107839074	27	11	7	3
LOC107839075	75	68	65	23
LOC107839076	1	1	0	1
LOC107839077	5	10	6	3
LOC107839078	115	88	73	42
LOC107839079	81	78	64	31
LOC107839080	173	117	143	69
LOC107839081	183	108	127	57
LOC107839082	46	31	17	21
LOC107839083	413	290	302	166
LOC107839084	27	21	22	11
LOC107839085	21	11	22	7
LOC107839086	4	5	2	3
LOC107839087	203	170	136	92
LOC107839088	2239	1634	3125	1692
LOC107839089	193	124	159	75
LOC107839090	124	86	107	59
LOC107839091	720	537	535	372
LOC107839092	1	0	0	0
LOC107839093	39	24	22	8
LOC107839094	2	4	2	2
LOC107839095	318	242	239	126
LOC107839096	44	19	28	10
LOC107839097	17	9	16	3
LOC107839098	97	51	70	39
LOC107839099	18	21	25	17
LOC107839100	211	89	142	68
LOC107839101	25	30	38	13
LOC107839102	75	66	123	23
LOC107839103	267	222	265	124
LOC107839104	159	116	83	49
LOC107839105	207	125	154	86
LOC107839106	934	610	731	428
LOC107839107	45	42	62	18
LOC107839108	18	7	14	1
LOC107839109	109	73	71	31
LOC107839110	244	195	182	93
LOC107839111	15	6	11	8
LOC107839112	0	1	1	0
LOC107839113	69	39	31	16
LOC107839114	46	40	54	31
LOC107839115	35	22	24	12
LOC107839116	256	201	229	104
LOC107839117	4	1	1	1
LOC107839118	218	146	162	88
LOC107839119	38	21	17	15
LOC107839120	126	93	142	57
LOC107839121	1515	1099	1045	445
LOC107839122	444	340	368	162
LOC107839123	1034	693	764	423
LOC107839124	164	132	110	58
LOC107839125	237	177	173	76
LOC107839126	513	376	377	168
LOC107839127	74	79	59	24
LOC107839128	24	14	10	8
LOC107839129	355	248	313	149
LOC107839130	237	134	217	113
LOC107839131	9	19	18	7
LOC107839132	341	230	357	129
LOC107839133	8	3	2	2
LOC107839134	142	86	118	70
LOC107839135	87	73	63	52
LOC107839136	1	0	0	1
LOC107839137	54	50	52	14
LOC107839138	55	45	38	29
LOC107839139	75	93	201	49
LOC107839140	26	22	18	14
LOC107839141	284	176	208	98
LOC107839142	1	0	0	1
LOC107839143	248	93	391	73
LOC107839144	130	32	49	36
LOC107839145	237	117	239	112
LOC107839146	598	329	312	179
LOC107839147	136	45	84	45
LOC107839148	200	147	123	54
LOC107839149	456	335	350	191
LOC107839150	71	51	49	36
LOC107839151	60	41	34	16
LOC107839152	436	323	348	169
LOC107839153	40	28	32	18
LOC107839154	108	80	73	41
LOC107839155	10	4	9	4
LOC107839156	26	20	28	16
LOC107839157	2	0	0	0
LOC107839158	156	132	256	64
LOC107839159	0	1	2	0
LOC107839160	358	288	220	115
LOC107839161	155	91	106	49
LOC107839162	478	377	541	253
LOC107839163	310	221	197	109
LOC107839164	31	41	35	26
LOC107839165	1	10	1	0
LOC107839166	110	97	104	46
LOC107839167	616	448	418	258
LOC107839168	755	505	716	340
LOC107839169	175	125	128	56
LOC107839170	527	409	405	191
LOC107839171	364	211	250	139
LOC107839172	9	3	2	2
LOC107839173	49	25	54	16
LOC107839174	4	0	2	1
LOC107839175	518	227	411	192
LOC107839176	1081	820	954	390
LOC107839177	38	24	38	13
LOC107839178	3	4	6	0
LOC107839179	420	296	303	195
LOC107839180	342	285	284	120
LOC107839181	26	21	19	10
LOC107839182	184	126	158	112
LOC107839183	232	178	155	76
LOC107839184	86	58	74	35
LOC107839185	182	128	90	74
LOC107839186	1	0	0	1
LOC107839187	8	18	6	3
LOC107839188	129	78	187	68
LOC107839189	458	335	381	218
LOC107839190	118	105	76	38
LOC107839191	1046	674	708	331
LOC107839192	365	238	230	167
LOC107839193	856	673	801	303
LOC107839194	12	18	7	3
LOC107839195	288	169	189	95
LOC107839196	1686	1288	905	503
LOC107839197	220	220	178	118
LOC107839198	58	54	45	15
LOC107839199	45	34	33	9
LOC107839200	288	220	276	134
LOC107839201	58	53	43	19
LOC107839202	35	32	19	4
LOC107839203	259	246	1216	208
LOC107839204	705	500	542	293
LOC107839205	262	148	235	137
LOC107839206	67	53	54	28
LOC107839207	149	86	92	48
LOC107839208	1229	893	947	461
LOC107839209	14	9	5	5
LOC107839210	188	144	174	75
LOC107839211	147	100	125	72
LOC107839212	2	2	6	2
LOC107839213	9	6	6	2
LOC107839214	193	200	151	82
LOC107839215	443	275	303	158
LOC107839216	1066	635	679	416
LOC107839217	483	174	374	122
LOC107839218	25	13	10	7
LOC107839219	226	200	167	83
LOC107839220	0	2	1	1
LOC107839221	418	300	305	165
LOC107839222	567	362	415	223
LOC107839223	350	239	208	120
LOC107839224	2	1	0	1
LOC107839225	1702	1295	1514	762
LOC107839226	319	294	201	126
LOC107839227	325	282	464	167
LOC107839228	3	2	4	1
LOC107839229	1	2	1	1
LOC107839230	34	23	22	23
LOC107839231	83	35	46	30
LOC107839232	800	596	565	372
LOC107839233	200	137	124	91
LOC107839234	18	6	12	5
LOC107839235	332	260	286	147
LOC107839236	20	6	7	8
LOC107839237	777	583	547	314
LOC107839238	339	242	334	136
LOC107839239	22	30	58	11
LOC107839240	45	39	34	24
LOC107839241	71	80	57	30
LOC107839242	102	77	72	33
LOC107839243	1012	654	809	396
LOC107839244	775	472	565	314
LOC107839245	4	3	1	1
LOC107839246	44	33	55	23
LOC107839247	425	289	252	160
LOC107839248	51	46	43	21
LOC107839249	179	286	238	196
LOC107839250	204	161	181	90
LOC107839251	1	5	4	1
LOC107839252	97	85	73	39
LOC107839253	184	138	123	55
LOC107839254	32	25	33	21
LOC107839255	90	52	81	39
LOC107839256	77	65	70	32
LOC107839257	163	100	110	69
LOC107839258	745	534	656	362
LOC107839259	12	4	6	4
LOC107839260	32	30	25	13
LOC107839261	418	288	370	152
LOC107839262	18	7	21	4
LOC107839263	240	150	166	79
LOC107839264	17	15	17	2
LOC107839265	79	32	51	22
LOC107839266	0	0	0	0
LOC107839267	46	48	26	8
LOC107839268	137	108	106	60
LOC107839269	55	46	67	29
LOC107839270	185	136	124	47
LOC107839271	38	18	22	17
LOC107839272	287	234	208	92
LOC107839273	127	76	80	64
LOC107839274	149	80	157	82
LOC107839275	197	104	142	88
LOC107839276	2204	1611	1580	864
LOC107839277	40	40	43	13
LOC107839278	4	4	3	2
LOC107839279	52	62	29	11
LOC107839280	100	71	61	55
LOC107839281	14	4	2	1
LOC107839282	401	304	332	169
LOC107839283	65	39	82	27
LOC107839284	733	324	635	430
LOC107839285	6	7	9	0
LOC107839286	222	187	173	107
LOC107839287	25	12	9	14
LOC107839288	106	58	52	32
LOC107839289	1339	885	1046	406
LOC107839290	87	53	83	36
LOC107839291	198	167	163	52
LOC107839292	136	106	108	81
LOC107839293	9	8	12	9
LOC107839294	170	137	160	77
LOC107839295	521	389	488	311
LOC107839296	0	0	0	0
LOC107839297	505	281	408	264
LOC107839298	135	81	102	38
LOC107839299	114	71	111	32
LOC107839300	632	425	405	291
LOC107839301	566	396	441	223
LOC107839302	158	129	117	46
LOC107839303	932	832	826	359
LOC107839304	173	132	132	66
LOC107839305	130	61	152	55
LOC107839306	111	73	100	55
LOC107839307	52	30	36	15
LOC107839308	115	94	77	42
LOC107839309	564	340	394	203
LOC107839310	44	36	31	16
LOC107839311	354	206	231	93
LOC107839312	0	0	1	0
LOC107839313	0	0	0	0
LOC107839314	0	1	0	1
LOC107839315	105	67	74	38
LOC107839316	196	188	190	106
LOC107839317	171	125	141	51
LOC107839318	184	136	121	76
LOC107839319	15	18	44	8
LOC107839320	46	21	38	15
LOC107839321	941	692	642	405
LOC107839322	25	17	14	12
LOC107839323	205	133	133	83
LOC107839324	277	147	262	92
LOC107839325	1	0	0	0
LOC107839326	18	11	14	6
LOC107839327	119	67	54	34
LOC107839328	504	363	350	186
LOC107839329	55	38	44	29
LOC107839330	1	0	0	0
LOC107839331	3	1	3	0
LOC107839332	22	17	15	5
LOC107839333	400	315	315	120
LOC107839334	86	34	55	46
LOC107839335	751	512	687	285
LOC107839336	12	3	1	2
LOC107839337	25	28	15	10
LOC107839338	508	334	343	168
LOC107839339	97	114	61	45
LOC107839340	33	34	22	13
LOC107839341	113	81	112	38
LOC107839342	1195	727	784	453
LOC107839343	35	43	28	20
LOC107839344	243	144	147	74
LOC107839345	3	2	1	0
LOC107839346	19	17	16	4
LOC107839347	118	86	91	47
LOC107839348	139	116	108	57
LOC107839349	58	35	25	16
LOC107839350	169	144	133	81
LOC107839351	133	103	104	70
LOC107839352	99	65	61	31
LOC107839353	198	153	166	72
LOC107839354	389	275	308	172
LOC107839355	63	43	53	33
LOC107839356	133	92	68	32
LOC107839357	614	381	413	240
LOC107839358	823	616	663	240
LOC107839359	466	347	342	126
LOC107839360	281	201	360	153
LOC107839361	202	111	117	67
LOC107839362	139	124	123	49
LOC107839363	429	318	220	115
LOC107839364	9	15	13	6
LOC107839365	25	22	19	15
LOC107839366	984	799	901	323
LOC107839367	21	7	14	6
LOC107839368	1536	1062	845	643
LOC107839369	222	132	148	62
LOC107839370	292	213	230	119
LOC107839371	125	93	78	28
LOC107839372	6	10	9	1
LOC107839373	0	0	0	0
LOC107839374	70	45	62	25
LOC107839375	227	149	160	56
LOC107839376	235	155	140	79
LOC107839377	669	440	515	265
LOC107839378	242	186	236	99
LOC107839379	595	431	394	240
LOC107839380	30	16	34	15
LOC107839381	185	129	136	104
LOC107839382	0	1	1	0
LOC107839383	289	178	204	103
LOC107839384	21	17	18	8
LOC107839385	144	111	134	64
LOC107839386	92	45	63	27
LOC107839387	270	196	221	129
LOC107839388	159	105	127	47
LOC107839389	977	672	793	394
LOC107839390	108	81	96	35
LOC107839391	250	165	192	87
LOC107839392	78	62	86	27
LOC107839393	81	55	49	32
LOC107839394	55	42	32	15
LOC107839395	122	92	90	32
LOC107839396	250	170	178	88
LOC107839397	472	281	320	155
LOC107839398	156	98	131	68
LOC107839399	254	185	220	123
LOC107839400	0	0	0	0
LOC107839401	15	16	6	5
LOC107839402	480	403	442	248
LOC107839403	77	56	35	29
LOC107839404	186	155	137	91
LOC107839405	26	17	16	8
LOC107839406	200	148	196	118
LOC107839407	21	22	19	11
LOC107839408	214	133	178	81
LOC107839409	4	1	0	0
LOC107839410	3	5	6	1
LOC107839411	19	12	14	10
LOC107839412	63	43	37	18
LOC107839413	0	0	0	0
LOC107839414	147	102	149	36
LOC107839415	627	483	329	252
LOC107839416	115	97	66	34
LOC107839417	71	69	60	39
LOC107839418	0	0	1	0
LOC107839419	322	218	229	147
LOC107839420	185	143	166	99
LOC107839421	0	1	2	0
LOC107839422	1604	1020	1251	492
LOC107839423	163	125	156	68
LOC107839424	104	67	68	41
LOC107839425	0	1	0	0
LOC107839426	135	103	85	43
LOC107839427	186	155	112	54
LOC107839428	28	18	24	14
LOC107839429	399	278	312	184
LOC107839430	361	264	349	166
LOC107839431	356	250	253	142
LOC107839432	135	122	112	45
LOC107839433	70	49	62	29
LOC107839434	125	98	85	56
LOC107839435	12	8	12	9
LOC107839436	0	0	0	0
LOC107839437	2	0	0	0
LOC107839438	90	44	92	30
LOC107839439	602	372	499	168
LOC107839440	15	6	7	5
LOC107839441	128	62	73	42
LOC107839442	39	21	23	7
LOC107839443	157	105	142	69
LOC107839444	73	49	101	44
LOC107839445	217	107	164	76
LOC107839446	10	3	9	8
LOC107839447	393	229	316	170
LOC107839448	13	14	11	7
LOC107839449	174	116	149	52
LOC107839450	161	128	141	68
LOC107839451	14	9	10	3
LOC107839452	65	30	48	18
LOC107839453	217	42	48	23
LOC107839454	98	17	13	10
LOC107839455	77	53	61	37
LOC107839456	300	224	228	101
LOC107839457	338	240	283	169
LOC107839458	0	1	1	0
LOC107839459	1736	1115	1244	562
LOC107839460	684	624	591	312
LOC107839461	17	13	17	9
LOC107839462	0	0	0	0
LOC107839463	0	0	1	0
LOC107839464	339	286	258	131
LOC107839465	8	23	11	5
LOC107839466	57	38	35	29
LOC107839467	1	4	5	3
LOC107839468	232	157	184	105
LOC107839469	88	44	34	13
LOC107839470	148	142	105	59
LOC107839471	21	19	25	8
LOC107839472	39	33	37	25
LOC107839473	58	41	37	26
LOC107839474	31	26	22	6
LOC107839475	183	131	127	61
LOC107839476	65	59	55	25
LOC107839477	0	2	0	1
LOC107839478	1307	900	851	502
LOC107839479	232	224	396	74
LOC107839480	67	62	55	27
LOC107839481	9	12	10	5
LOC107839482	264	186	255	129
LOC107839483	334	233	178	100
LOC107839484	8	11	8	5
LOC107839485	0	2	0	1
LOC107839486	309	267	327	190
LOC107839487	224	213	208	112
LOC107839488	624	391	406	225
LOC107839489	34	17	21	22
LOC107839490	104	95	105	53
LOC107839491	47	53	54	27
LOC107839492	166	82	79	39
LOC107839493	98	78	65	47
LOC107839494	383	262	327	170
LOC107839495	263	173	171	110
LOC107839496	39	28	44	17
LOC107839497	0	0	0	0
LOC107839498	77	80	73	35
LOC107839499	6	1	8	1
LOC107839500	159	90	100	40
LOC107839501	45	30	24	18
LOC107839502	326	199	246	125
LOC107839503	416	263	231	140
LOC107839504	153	93	114	75
LOC107839505	1	4	4	0
LOC107839506	144	95	104	43
LOC107839507	9	12	8	4
LOC107839508	0	0	0	0
LOC107839509	340	223	283	101
LOC107839510	187	110	112	80
LOC107839511	42	19	34	15
LOC107839512	156	94	82	47
LOC107839513	21	33	7	12
LOC107839514	34	20	22	13
LOC107839515	0	0	0	0
LOC107839516	68	51	78	25
LOC107839517	258	173	198	93
LOC107839518	222	99	204	115
LOC107839519	43	28	42	26
LOC107839520	18	10	15	11
LOC107839521	275	214	249	144
LOC107839522	9	4	4	30
LOC107839523	76	44	72	26
LOC107839524	302	225	233	130
LOC107839525	46	41	33	15
LOC107839526	168	158	159	66
LOC107839527	187	155	148	88
LOC107839528	377	277	243	153
LOC107839529	92	74	85	32
LOC107839530	44	30	43	10
LOC107839531	0	0	0	0
LOC107839532	21	10	16	5
LOC107839533	4	1	0	0
LOC107839534	0	1	1	1
LOC107839535	77	54	53	19
LOC107839536	573	387	591	225
LOC107839537	5	6	12	4
LOC107839538	1	1	0	1
LOC107839539	196	168	175	77
LOC107839540	107	85	52	32
LOC107839541	135	89	97	49
LOC107839542	8	8	2	4
LOC107839543	18	14	16	10
LOC107839544	111	87	85	42
LOC107839545	5	3	7	3
LOC107839546	27	27	30	7
LOC107839547	320	212	347	123
LOC107839548	0	0	0	0
LOC107839549	1	0	0	0
LOC107839550	2	1	1	0
LOC107839551	894	618	590	317
LOC107839552	42	27	23	16
LOC107839553	125	88	76	46
LOC107839554	238	181	233	73
LOC107839555	746	548	496	275
LOC107839556	41	33	49	18
LOC107839557	54	43	44	22
LOC107839558	3	3	0	0
LOC107839559	15	7	10	9
LOC107839560	65	57	56	24
LOC107839561	22	18	20	8
LOC107839562	164	123	138	42
LOC107839563	122	65	78	40
LOC107839564	21	11	12	4
LOC107839565	24	2	12	5
LOC107839566	50	38	76	20
LOC107839567	0	0	0	0
LOC107839568	79	41	31	20
LOC107839569	1	2	2	1
LOC107839570	2	3	5	0
LOC107839571	1	0	0	0
LOC107839572	458	253	275	154
LOC107839573	123	81	76	56
LOC107839574	10	2	12	7
LOC107839575	29	18	28	16
LOC107839576	184	156	120	72
LOC107839577	0	0	0	0
LOC107839578	57	39	38	23
LOC107839579	50	35	22	14
LOC107839580	327	244	256	116
LOC107839581	29	17	10	14
LOC107839582	159	81	112	52
LOC107839583	413	397	465	233
LOC107839584	33	21	26	11
LOC107839585	13	13	5	5
LOC107839586	147	110	126	87
LOC107839587	379	285	264	125
LOC107839588	1	1	1	0
LOC107839589	11	3	4	0
LOC107839590	207	131	158	74
LOC107839591	204	167	182	98
LOC107839592	19	16	18	4
LOC107839593	305	169	193	111
LOC107839594	385	287	295	177
LOC107839595	355	309	275	166
LOC107839596	128	106	75	38
LOC107839597	548	457	416	181
LOC107839598	80	36	50	37
LOC107839599	197	149	178	101
LOC107839600	205	150	106	57
LOC107839601	42	33	26	12
LOC107839602	357	269	261	135
LOC107839603	520	400	336	173
LOC107839604	71	42	55	34
LOC107839605	11	10	12	4
LOC107839606	1117	934	500	292
LOC107839607	490	640	1009	300
LOC107839608	171	98	82	65
LOC107839609	11	10	7	3
LOC107839610	53	57	52	32
LOC107839611	18	18	8	6
LOC107839612	5	8	15	6
LOC107839613	1282	1022	1019	452
LOC107839614	878	684	986	390
LOC107839615	690	544	519	189
LOC107839616	325	236	277	138
LOC107839617	111	64	139	37
LOC107839618	50	44	54	30
LOC107839619	286	186	201	86
LOC107839620	298	214	177	113
LOC107839621	195	106	91	60
LOC107839622	1088	817	823	400
LOC107839623	6922	5440	4239	3148
LOC107839624	776	524	550	289
LOC107839625	179	140	157	88
LOC107839626	2	0	6	0
LOC107839627	42	32	23	18
LOC107839628	1789	1195	1355	582
LOC107839629	478	287	341	167
LOC107839630	3	2	2	4
LOC107839631	2346	1794	1685	750
LOC107839632	145	115	114	57
LOC107839633	196	113	117	62
LOC107839634	13	11	10	7
LOC107839635	5	5	5	4
LOC107839636	0	1	0	0
LOC107839637	235	150	143	98
LOC107839638	240	153	187	79
LOC107839639	1237	945	943	383
LOC107839640	318	203	260	124
LOC107839641	149	86	113	60
LOC107839642	3	0	1	1
LOC107839643	104	80	68	35
LOC107839644	50	42	36	21
LOC107839645	697	472	462	276
LOC107839646	232	200	266	136
LOC107839647	118	81	95	46
LOC107839648	0	0	1	0
LOC107839649	11	8	9	4
LOC107839650	69	36	40	17
LOC107839651	20	17	67	8
LOC107839652	0	0	1	0
LOC107839653	18	20	12	10
LOC107839654	309	256	253	98
LOC107839655	1945	1231	1493	798
LOC107839656	337	289	306	144
LOC107839657	44	34	31	17
LOC107839658	288	190	148	82
LOC107839659	35	15	12	12
LOC107839660	198	152	193	94
LOC107839661	75	59	61	30
LOC107839662	1266	823	745	433
LOC107839663	127	77	84	34
LOC107839664	25	31	23	13
LOC107839665	73	51	59	39
LOC107839666	230	183	236	136
LOC107839667	156	131	164	71
LOC107839668	16	17	71	47
LOC107839669	52	44	54	29
LOC107839670	25	20	21	17
LOC107839671	1	1	0	0
LOC107839672	92	48	56	43
LOC107839673	2	3	9	3
LOC107839674	35	27	36	16
LOC107839675	210	156	155	87
LOC107839676	111	91	82	55
LOC107839677	96	77	94	27
LOC107839678	1298	902	1167	522
LOC107839679	90	66	55	39
LOC107839680	15	0	3	2
LOC107839681	634	484	536	214
LOC107839682	339	249	251	136
LOC107839683	96	119	376	139
LOC107839684	80	44	56	22
LOC107839685	2622	1685	1805	1038
LOC107839686	210	137	170	82
LOC107839687	36	25	59	22
LOC107839688	47	25	32	33
LOC107839689	149	94	95	55
LOC107839690	48	49	50	21
LOC107839691	53	27	42	22
LOC107839692	7	7	2	0
LOC107839693	93	59	67	36
LOC107839694	29	26	31	21
LOC107839695	36	35	64	26
LOC107839696	126	72	79	30
LOC107839697	4321	2683	4153	1767
LOC107839698	186	121	139	79
LOC107839699	103	61	62	33
LOC107839700	30	19	39	17
LOC107839701	226	159	187	99
LOC107839702	2687	2179	3470	1083
LOC107839703	32	16	26	10
LOC107839704	1	3	6	1
LOC107839705	5	2	4	1
LOC107839706	543	403	385	206
LOC107839707	233	158	182	101
LOC107839708	105	87	114	46
LOC107839709	94	63	71	45
LOC107839710	745	597	638	259
LOC107839711	19	10	20	13
LOC107839712	298	200	255	122
LOC107839713	30	33	26	12
LOC107839714	103	102	89	55
LOC107839715	1	0	0	0
LOC107839716	2	0	3	1
LOC107839717	141	104	107	64
LOC107839718	207	152	138	62
LOC107839719	56	38	48	26
LOC107839720	77	65	44	32
LOC107839721	499	423	386	187
LOC107839722	1277	858	865	530
LOC107839723	0	0	0	0
LOC107839724	389	306	259	143
LOC107839725	56	27	41	11
LOC107839726	66	52	58	17
LOC107839727	0	0	0	0
LOC107839728	30	39	16	9
LOC107839729	74	73	63	29
LOC107839730	21	4	14	8
LOC107839731	12	7	5	2
LOC107839732	0	0	0	0
LOC107839733	63	38	54	25
LOC107839734	158	99	114	66
LOC107839735	1251	492	795	391
LOC107839736	8217	6180	5453	3196
LOC107839737	3284	1519	2664	1282
LOC107839738	200	136	154	86
LOC107839739	675	412	352	212
LOC107839740	37	21	17	10
LOC107839741	391	309	268	173
LOC107839742	43	33	29	10
LOC107839743	0	0	0	1
LOC107839744	51	33	30	18
LOC107839745	447	289	319	187
LOC107839746	67	36	36	26
LOC107839747	72	77	53	25
LOC107839748	301	374	1583	152
LOC107839749	125	89	135	67
LOC107839750	1606	1166	1212	650
LOC107839751	267	180	242	108
LOC107839752	1137	777	911	505
LOC107839753	90	69	58	43
LOC107839754	351	187	237	99
LOC107839755	120	108	149	41
LOC107839756	423	380	386	224
LOC107839757	22	17	13	8
LOC107839758	301	255	199	107
LOC107839759	139	76	102	45
LOC107839760	438	360	276	112
LOC107839761	153	93	128	53
LOC107839762	249	187	188	95
LOC107839763	376	267	298	108
LOC107839764	998	606	704	328
LOC107839765	132	103	113	71
LOC107839766	447	376	420	177
LOC107839767	37	19	8	14
LOC107839768	226	142	164	80
LOC107839769	37	32	24	19
LOC107839770	154	113	123	71
LOC107839771	212	180	131	96
LOC107839772	562	397	433	236
LOC107839773	93	74	71	26
LOC107839774	2	2	3	0
LOC107839775	149	101	117	54
LOC107839776	0	0	0	0
LOC107839777	530	360	381	191
LOC107839778	1258	927	647	392
LOC107839779	1200	913	941	473
LOC107839780	46	49	12	13
LOC107839781	0	0	0	0
LOC107839782	241	142	215	97
LOC107839783	218	147	163	61
LOC107839784	36	29	30	19
LOC107839785	581	388	667	186
LOC107839786	7	14	4	10
LOC107839787	261	193	193	99
LOC107839788	23	43	28	13
LOC107839789	62	44	50	23
LOC107839790	51	25	22	19
LOC107839791	84	74	51	24
LOC107839792	16	13	11	5
LOC107839793	17	13	4	4
LOC107839794	408	284	323	153
LOC107839795	17	12	21	12
LOC107839796	324	251	334	224
LOC107839797	815	591	641	324
LOC107839798	80	45	44	20
LOC107839799	107	85	66	40
LOC107839800	97	78	65	52
LOC107839801	183	154	146	46
LOC107839802	2	0	0	0
LOC107839803	84	71	53	35
LOC107839804	7	10	2	0
LOC107839805	56	33	35	23
LOC107839806	308	172	247	120
LOC107839807	2	0	0	3
LOC107839808	3	2	1	0
LOC107839809	18	11	10	5
LOC107839810	60	42	46	24
LOC107839811	0	0	0	0
LOC107839812	0	0	0	0
LOC107839813	0	0	0	0
LOC107839814	0	0	0	0
LOC107839815	0	0	0	0
LOC107839816	33	34	35	24
LOC107839817	1377	1006	907	452
LOC107839818	507	374	301	136
LOC107839819	6	7	3	1
LOC107839820	36	20	24	10
LOC107839821	2	0	0	2
LOC107839822	301	212	239	121
LOC107839823	0	0	1	0
LOC107839824	164	130	122	80
LOC107839825	1113	763	757	439
LOC107839826	241	208	212	105
LOC107839827	174	68	249	190
LOC107839828	222	155	148	63
LOC107839829	983	636	684	371
LOC107839830	815	569	621	355
LOC107839831	289	174	229	117
LOC107839832	103	83	77	40
LOC107839833	39	32	23	8
LOC107839834	83	55	73	22
LOC107839835	13	13	5	8
LOC107839836	345	226	584	259
LOC107839837	135	69	67	38
LOC107839838	135	139	147	68
LOC107839839	316	195	207	130
LOC107839840	185	144	149	63
LOC107839841	37	22	27	15
LOC107839842	80	67	71	33
LOC107839843	523	342	252	122
LOC107839844	365	287	385	170
LOC107839845	397	245	292	149
LOC107839846	137	111	100	63
LOC107839847	41	24	28	18
LOC107839848	342	294	295	149
LOC107839849	23	8	25	4
LOC107839850	0	0	0	0
LOC107839851	67	49	46	19
LOC107839852	112	76	77	52
LOC107839853	233	192	87	83
LOC107839854	346	287	249	153
LOC107839855	148	136	117	59
LOC107839856	1090	756	722	395
LOC107839857	195	119	144	76
LOC107839858	74	57	57	36
LOC107839859	389	292	332	181
LOC107839860	107	76	66	40
LOC107839861	233	166	194	98
LOC107839862	1521	1005	1225	548
LOC107839863	1	0	0	0
LOC107839864	1233	841	919	465
LOC107839865	443	331	344	181
LOC107839866	68	45	24	15
LOC107839867	241	165	207	88
LOC107839868	2358	1826	1731	973
LOC107839869	304	202	188	120
LOC107839870	2709	1763	1961	1205
LOC107839871	77	49	46	18
LOC107839872	25	21	23	8
LOC107839873	31	15	20	8
LOC107839874	897	611	680	279
LOC107839875	74	63	57	25
LOC107839876	1	0	0	1
LOC107839877	120	86	90	47
LOC107839878	34	27	21	6
LOC107839879	9	8	6	3
LOC107839880	0	0	0	0
LOC107839881	11	10	11	4
LOC107839882	41	17	34	17
LOC107839883	23	12	12	8
LOC107839884	160	128	120	55
LOC107839885	11	7	6	7
LOC107839886	839	696	902	365
LOC107839887	558	417	501	178
LOC107839888	926	602	729	364
LOC107839889	270	174	168	118
LOC107839890	15	12	8	4
LOC107839891	132	119	116	59
LOC107839892	305	199	234	99
LOC107839893	326	247	276	146
LOC107839894	171	126	115	71
LOC107839895	41	36	41	26
LOC107839896	321	236	214	120
LOC107839897	1931	1378	1612	653
LOC107839898	6	8	7	9
LOC107839899	21	19	22	5
LOC107839900	329	234	250	109
LOC107839901	0	0	0	1
LOC107839902	286	186	61	37
LOC107839903	0	1	1	0
LOC107839904	147	117	136	53
LOC107839905	4	2	4	0
LOC107839906	322	240	237	112
LOC107839907	2	3	2	2
LOC107839908	88	51	50	31
LOC107839909	0	2	2	2
LOC107839910	8	6	9	5
LOC107839911	41	66	29	19
LOC107839912	17	42	1	2
LOC107839913	1084	769	764	376
LOC107839914	348	261	240	157
LOC107839915	64	67	43	24
LOC107839916	40	34	26	16
LOC107839917	312	230	315	147
LOC107839918	24	16	11	10
LOC107839919	551	412	411	244
LOC107839920	102	67	77	30
LOC107839921	428	298	245	152
LOC107839922	252	235	211	106
LOC107839923	44	52	37	37
LOC107839924	987	614	732	383
LOC107839925	133	101	138	48
LOC107839926	41	22	36	16
LOC107839927	61	49	39	20
LOC107839928	504	357	378	202
LOC107839929	152	106	101	62
LOC107839930	8	5	7	5
LOC107839931	318	306	254	130
LOC107839932	173	140	147	84
LOC107839933	0	0	0	0
LOC107839934	16	2	13	1
LOC107839935	154	100	101	63
LOC107839936	1119	838	816	388
LOC107839937	609	395	524	258
LOC107839938	4	1	1	1
LOC107839939	260	180	180	100
LOC107839940	0	1	1	0
LOC107839941	30	26	21	17
LOC107839942	116	109	73	46
LOC107839943	241	188	253	118
LOC107839944	759	586	472	273
LOC107839945	243	126	193	90
LOC107839946	95	56	52	25
LOC107839947	19	17	9	7
LOC107839948	15	21	15	7
LOC107839949	141	128	112	61
LOC107839950	33	23	28	11
LOC107839951	18	12	8	3
LOC107839952	0	0	0	0
LOC107839953	349	231	236	132
LOC107839954	124	82	92	52
LOC107839955	972	703	834	317
LOC107839956	3	1	0	0
LOC107839957	181	200	138	68
LOC107839958	17	16	14	14
LOC107839959	0	4	0	0
LOC107839960	1	5	5	4
LOC107839961	78	42	46	22
LOC107839962	1	1	1	1
LOC107839963	18	6	21	15
LOC107839964	13	9	3	3
LOC107839965	32	28	32	24
LOC107839966	16	3	18	8
LOC107839967	73	65	76	36
LOC107839968	14	10	11	5
LOC107839969	96	70	71	45
LOC107839970	962	636	624	328
LOC107839971	0	0	0	0
LOC107839972	52	35	37	19
LOC107839973	147	111	110	57
LOC107839974	169	103	118	59
LOC107839975	290	189	225	139
LOC107839976	3	5	1	0
LOC107839977	0	0	0	0
LOC107839978	245	170	210	122
LOC107839979	489	368	441	245
LOC107839980	71	58	60	37
LOC107839981	66	42	34	30
LOC107839982	2009	1380	1532	767
LOC107839983	89	88	100	38
LOC107839984	72	46	70	27
LOC107839985	29	15	8	12
LOC107839986	99	57	77	58
LOC107839987	7	5	6	2
LOC107839988	2	3	5	1
LOC107839989	26	17	15	17
LOC107839990	4	0	0	0
LOC107839991	3	2	1	0
LOC107839992	56	41	46	27
LOC107839993	115	83	81	44
LOC107839994	21	9	18	8
LOC107839995	138	101	154	69
LOC107839996	167	104	124	73
LOC107839997	151	115	58	38
LOC107839998	520	355	382	216
LOC107839999	44	24	54	13
LOC107840000	0	0	0	0
LOC107840001	390	318	355	173
LOC107840002	2	3	2	0
LOC107840003	3	11	11	0
LOC107840004	57	42	65	45
LOC107840005	347	276	210	136
LOC107840006	1580	1177	2529	1451
LOC107840007	142	93	110	65
LOC107840008	9	9	12	1
LOC107840009	695	544	533	296
LOC107840010	1	1	0	2
LOC107840011	661	361	463	229
LOC107840012	0	2	0	2
LOC107840013	262	219	232	93
LOC107840014	758	545	361	178
LOC107840015	803	716	514	225
LOC107840016	3	0	0	0
LOC107840017	897	625	780	352
LOC107840018	399	316	303	142
LOC107840019	154	116	86	50
LOC107840020	60	38	42	16
LOC107840021	662	513	295	184
LOC107840022	18	19	10	9
LOC107840023	98	57	49	25
LOC107840024	70	50	40	25
LOC107840025	30	42	22	24
LOC107840026	275	198	236	97
LOC107840027	715	643	850	277
LOC107840028	47	36	32	18
LOC107840029	338	212	284	98
LOC107840030	1198	824	1063	587
LOC107840031	66	56	65	27
LOC107840032	307	233	307	190
LOC107840033	154	132	288	68
LOC107840034	265	209	214	81
LOC107840035	184	163	152	64
LOC107840036	95	45	76	30
LOC107840037	95	47	84	33
LOC107840038	104	83	68	33
LOC107840039	59	44	33	19
LOC107840040	769	467	575	316
LOC107840041	429	285	426	179
LOC107840042	360	215	232	115
LOC107840043	408	221	235	137
LOC107840044	119	98	67	36
LOC107840045	24	16	11	7
LOC107840046	15	21	6	7
LOC107840047	318	247	237	141
LOC107840048	110	66	85	59
LOC107840049	11	10	11	4
LOC107840050	3	2	5	1
LOC107840051	0	0	0	5
LOC107840052	54	36	42	29
LOC107840053	103	64	83	49
LOC107840054	275	178	212	109
LOC107840055	13	13	22	15
LOC107840056	40	21	63	19
LOC107840057	249	155	306	108
LOC107840058	1817	1037	955	460
LOC107840059	304	208	195	121
LOC107840060	4	7	11	1
LOC107840061	15	7	16	8
LOC107840062	37	35	76	16
LOC107840063	112	116	210	71
LOC107840064	125	127	192	85
LOC107840065	52	35	32	10
LOC107840066	92	51	77	26
LOC107840067	215	195	197	93
LOC107840068	6444	3027	5605	2389
LOC107840069	28	16	22	27
LOC107840070	92	58	60	25
LOC107840071	136	97	103	57
LOC107840072	0	0	0	0
LOC107840073	97	52	99	41
LOC107840074	15	11	10	1
LOC107840075	173	107	132	84
LOC107840076	46	26	37	24
LOC107840077	255	176	163	119
LOC107840078	107	95	90	54
LOC107840079	1320	856	632	474
LOC107840080	42	22	34	6
LOC107840081	264	202	210	89
LOC107840082	3	6	3	0
LOC107840083	239	157	134	60
LOC107840084	206	129	177	86
LOC107840085	133	94	88	60
LOC107840086	327	197	249	128
LOC107840087	1	3	1	0
LOC107840088	2	1	0	0
LOC107840089	246	230	193	100
LOC107840090	0	0	0	0
LOC107840091	1	0	0	1
LOC107840092	4	29	7	1
LOC107840093	139	168	149	74
LOC107840094	2	4	13	0
LOC107840095	18	0	6	0
LOC107840096	8	12	16	6
LOC107840097	0	0	0	0
LOC107840098	146	82	95	40
LOC107840099	458	341	339	161
LOC107840100	236	179	270	90
LOC107840101	160	119	111	66
LOC107840102	273	181	234	106
LOC107840103	287	196	244	121
LOC107840104	85	95	83	32
LOC107840105	67	59	58	28
LOC107840106	248	144	180	91
LOC107840107	2	3	4	1
LOC107840108	365	261	381	162
LOC107840109	507	324	386	193
LOC107840110	76	49	70	31
LOC107840111	776	591	678	282
LOC107840112	15	14	11	7
LOC107840113	62	54	52	33
LOC107840114	1	4	3	3
LOC107840115	11	5	8	2
LOC107840116	45	30	30	14
LOC107840117	92	92	123	43
LOC107840118	152	112	130	78
LOC107840119	147	113	120	44
LOC107840120	108	66	107	46
LOC107840121	221	155	165	66
LOC107840122	250	178	193	91
LOC107840123	62	29	58	27
LOC107840124	343	224	222	127
LOC107840125	45	39	63	25
LOC107840126	50	23	25	20
LOC107840127	234	162	182	68
LOC107840128	314	245	340	108
LOC107840129	27	12	11	11
LOC107840130	2	4	2	1
LOC107840131	15	10	8	7
LOC107840132	490	324	522	272
LOC107840133	3	5	4	2
LOC107840134	313	221	228	119
LOC107840135	1167	985	822	423
LOC107840136	359	272	395	168
LOC107840137	5	5	9	0
LOC107840138	396	253	275	114
LOC107840139	17	6	7	1
LOC107840140	461	313	357	198
LOC107840141	899	615	949	467
LOC107840142	54	26	44	33
LOC107840143	78	24	50	25
LOC107840144	116	91	94	55
LOC107840145	113	93	113	60
LOC107840146	59	50	90	39
LOC107840147	17	10	15	13
LOC107840148	66	45	54	19
LOC107840149	79	46	42	25
LOC107840150	0	0	0	0
LOC107840151	242	207	145	83
LOC107840152	323	230	189	91
LOC107840153	24	23	11	12
LOC107840154	43	56	43	26
LOC107840155	886	893	1949	253
LOC107840156	2	1	3	1
LOC107840157	304	266	236	145
LOC107840158	557	257	422	253
LOC107840159	253	158	134	61
LOC107840160	112	78	67	38
LOC107840161	706	449	712	375
LOC107840162	350	191	140	90
LOC107840163	139	85	99	36
LOC107840164	521	388	588	181
LOC107840165	2078	1716	2439	677
LOC107840166	7	5	8	9
LOC107840167	127	58	104	35
LOC107840168	79	40	53	24
LOC107840169	93	62	99	42
LOC107840170	33	31	37	14
LOC107840171	18	20	19	14
LOC107840172	26	19	14	11
LOC107840173	76	50	75	34
LOC107840174	123	82	81	63
LOC107840175	2	0	0	1
LOC107840176	273	237	268	136
LOC107840177	7	3	6	5
LOC107840178	90	75	72	28
LOC107840179	209	161	170	104
LOC107840180	127	76	72	48
LOC107840181	120	141	134	56
LOC107840182	797	566	720	376
LOC107840183	203	165	139	62
LOC107840184	150	109	119	36
LOC107840185	88	39	90	26
LOC107840186	316	189	186	120
LOC107840187	703	515	545	330
LOC107840188	60	40	35	24
LOC107840189	49	38	56	18
LOC107840190	523	71	78	45
LOC107840191	20	25	15	6
LOC107840192	43	27	25	16
LOC107840193	111	89	104	34
LOC107840194	58	30	50	38
LOC107840195	142	107	82	63
LOC107840196	27	16	25	13
LOC107840197	1131	645	1266	687
LOC107840198	5	7	8	14
LOC107840199	35	46	59	93
LOC107840200	57	57	76	76
LOC107840201	37	35	24	8
LOC107840202	402	397	203	118
LOC107840203	44	30	29	14
LOC107840204	20	15	14	2
LOC107840205	85	56	72	33
LOC107840206	2122	1290	1198	765
LOC107840207	376	212	287	561
LOC107840208	265	198	235	124
LOC107840209	428	241	256	157
LOC107840210	52	39	25	18
LOC107840211	180	117	108	79
LOC107840212	204	136	113	51
LOC107840213	2	6	0	1
LOC107840214	12	15	15	4
LOC107840215	309	225	281	116
LOC107840216	204	106	145	86
LOC107840217	1442	1083	986	518
LOC107840218	148	132	228	62
LOC107840219	530	369	427	227
LOC107840220	32	15	35	17
LOC107840221	12	13	16	7
LOC107840222	14	9	6	8
LOC107840223	2234	1257	1158	681
LOC107840224	97	82	83	36
LOC107840225	978	1000	2036	343
LOC107840226	88	77	73	34
LOC107840227	159	109	103	66
LOC107840228	9	27	4	3
LOC107840229	5	3	3	2
LOC107840230	215	120	151	62
LOC107840231	188	113	137	71
LOC107840232	46	49	23	19
LOC107840233	232	141	130	86
LOC107840234	1189	891	1069	555
LOC107840235	19	6	15	3
LOC107840236	58	10	24	13
LOC107840237	363	253	133	93
LOC107840238	249	184	203	96
LOC107840239	903	663	744	372
LOC107840240	20	11	13	9
LOC107840241	127	121	103	57
LOC107840242	101	86	98	57
LOC107840243	94	82	85	27
LOC107840244	4	6	5	3
LOC107840245	49	39	54	25
LOC107840246	55	43	53	30
LOC107840247	952	612	1293	592
LOC107840248	2	0	1	0
LOC107840249	0	0	0	0
LOC107840250	257	161	184	94
LOC107840251	0	1	2	0
LOC107840252	161	112	135	64
LOC107840253	9237	6491	6855	3349
LOC107840254	0	0	1	0
LOC107840255	979	725	743	400
LOC107840256	8	6	8	1
LOC107840257	637	526	302	189
LOC107840258	43	32	23	11
LOC107840259	77	38	57	24
LOC107840260	75	61	55	30
LOC107840261	0	0	0	1
LOC107840262	1556	1140	939	488
LOC107840263	0	0	0	0
LOC107840264	0	0	0	0
LOC107840265	76	70	79	37
LOC107840266	118	76	59	40
LOC107840267	47	44	24	15
LOC107840268	485	295	411	212
LOC107840269	444	252	291	135
LOC107840270	180	163	135	68
LOC107840271	186	131	194	73
LOC107840272	51	58	48	30
LOC107840273	47	42	41	20
LOC107840274	374	238	298	170
LOC107840275	0	0	0	0
LOC107840276	3	2	4	0
LOC107840277	71	38	54	25
LOC107840278	24	15	11	2
LOC107840279	31	19	18	8
LOC107840280	143	105	95	58
LOC107840281	900	590	737	323
LOC107840282	80	64	63	46
LOC107840283	397	275	348	183
LOC107840284	54	16	43	13
LOC107840285	139	112	105	43
LOC107840286	12	18	12	4
LOC107840287	23	32	22	18
LOC107840288	112	71	105	54
LOC107840289	292	203	220	102
LOC107840290	100	94	79	33
LOC107840291	70	31	42	26
LOC107840292	171	124	170	91
LOC107840293	14	9	14	8
LOC107840294	11	4	5	1
LOC107840295	287	249	409	167
LOC107840296	161	115	112	85
LOC107840297	14	1	5	0
LOC107840298	506	343	378	165
LOC107840299	165	144	97	48
LOC107840300	1	3	2	1
LOC107840301	162	111	122	45
LOC107840302	118	117	84	44
LOC107840303	1698	1234	1472	843
LOC107840304	72	49	53	29
LOC107840305	79	55	69	30
LOC107840306	467	322	266	133
LOC107840307	2152	1552	1564	767
LOC107840308	0	1	0	0
LOC107840309	2	4	1	2
LOC107840310	65	40	51	33
LOC107840311	131	103	91	57
LOC107840312	84	44	69	40
LOC107840313	102	91	79	57
LOC107840314	174	113	138	66
LOC107840315	387	242	223	139
LOC107840316	130	107	102	61
LOC107840317	564	424	432	193
LOC107840318	165	124	207	115
LOC107840319	317	255	234	119
LOC107840320	57	30	30	27
LOC107840321	124	93	125	61
LOC107840322	179	128	151	104
LOC107840323	3	1	1	1
LOC107840324	109	77	80	30
LOC107840325	654	524	525	219
LOC107840326	145	111	111	53
LOC107840327	434	321	328	142
LOC107840328	2	4	7	0
LOC107840329	41	28	33	13
LOC107840330	26	11	26	10
LOC107840331	347	317	260	128
LOC107840332	13	12	17	3
LOC107840333	0	0	0	0
LOC107840334	40	37	30	13
LOC107840335	241	133	230	112
LOC107840336	73	47	77	30
LOC107840337	7	10	10	4
LOC107840338	37	27	36	20
LOC107840339	4	5	9	6
LOC107840340	1	2	7	4
LOC107840341	96	55	47	30
LOC107840342	0	0	0	0
LOC107840343	1104	716	819	496
LOC107840344	224	123	261	93
LOC107840345	7	15	21	7
LOC107840346	410	285	243	119
LOC107840347	210	130	109	70
LOC107840348	0	0	0	0
LOC107840349	326	213	292	119
LOC107840350	85	48	84	46
LOC107840351	153	105	134	70
LOC107840352	81	75	63	38
LOC107840353	50	34	46	34
LOC107840354	4	1	1	0
LOC107840355	237	141	323	175
LOC107840356	74	62	147	68
LOC107840357	2	0	0	1
LOC107840358	92	52	59	28
LOC107840359	0	0	0	0
LOC107840360	9	16	2	4
LOC107840361	0	0	0	0
LOC107840362	130	84	105	39
LOC107840363	14	15	18	7
LOC107840364	30	26	10	12
LOC107840365	405	265	327	169
LOC107840366	279	176	207	106
LOC107840367	14	14	24	13
LOC107840368	154	128	124	54
LOC107840369	183	80	435	69
LOC107840370	2	2	2	1
LOC107840371	21	11	10	6
LOC107840372	0	0	0	0
LOC107840373	19	15	13	7
LOC107840374	208	153	112	77
LOC107840375	22	10	14	11
LOC107840376	89	59	57	34
LOC107840377	161	138	116	53
LOC107840378	67	49	76	32
LOC107840379	214	140	167	87
LOC107840380	75	47	63	45
LOC107840381	2	3	0	0
LOC107840382	1190	915	957	531
LOC107840383	45	16	30	25
LOC107840384	84	59	48	7
LOC107840385	30	21	26	7
LOC107840386	58	46	70	32
LOC107840387	360	247	306	145
LOC107840388	406	289	273	154
LOC107840389	94	75	78	34
LOC107840390	106	89	77	41
LOC107840391	138	95	86	62
LOC107840392	977	646	697	331
LOC107840393	161	115	121	76
LOC107840394	108	75	46	20
LOC107840395	10	10	7	0
LOC107840396	439	381	219	123
LOC107840397	118	118	101	51
LOC107840398	502	364	474	209
LOC107840399	2664	1781	1371	749
LOC107840400	10	7	1	2
LOC107840401	275	211	285	147
LOC107840402	68	41	42	17
LOC107840403	603	364	542	265
LOC107840404	525	388	420	170
LOC107840405	28	20	30	15
LOC107840406	0	7	1	0
LOC107840407	95	72	68	35
LOC107840408	127	90	84	36
LOC107840409	4321	3824	2848	1560
LOC107840410	0	0	0	0
LOC107840411	120	81	151	75
LOC107840412	88	94	177	35
LOC107840413	50	39	46	22
LOC107840414	103	66	98	43
LOC107840415	10	13	31	20
LOC107840416	75	57	55	25
LOC107840417	70	70	65	31
LOC107840418	43	15	19	6
LOC107840419	612	465	391	186
LOC107840420	582	380	304	137
LOC107840421	446	293	493	276
LOC107840422	41	44	61	46
LOC107840423	264	226	229	87
LOC107840424	456	339	348	173
LOC107840425	440	260	283	176
LOC107840426	150	59	40	28
LOC107840427	96	60	82	68
LOC107840428	2222	1488	1447	809
LOC107840429	89	57	53	26
LOC107840430	18	22	18	5
LOC107840431	255	159	176	90
LOC107840432	30	25	37	19
LOC107840433	335	222	290	135
LOC107840434	0	0	0	0
LOC107840435	964	577	574	425
LOC107840436	966	747	736	357
LOC107840437	55	36	40	21
LOC107840438	5	4	3	2
LOC107840439	313	208	229	121
LOC107840440	262	191	203	103
LOC107840441	567	370	606	309
LOC107840442	133	94	127	77
LOC107840443	1195	1013	752	415
LOC107840444	13	8	5	2
LOC107840445	134	72	80	42
LOC107840446	306	230	182	70
LOC107840447	138	98	100	46
LOC107840448	1	0	1	0
LOC107840449	39	29	17	9
LOC107840450	220	152	151	92
LOC107840451	6	5	10	3
LOC107840452	9	7	8	7
LOC107840453	15	7	10	12
LOC107840454	2	0	0	1
LOC107840455	0	0	0	0
LOC107840456	31	20	18	9
LOC107840457	11	10	7	8
LOC107840458	4	4	1	5
LOC107840459	6	3	7	6
LOC107840460	16	14	14	7
LOC107840461	46	15	16	5
LOC107840462	1416	1030	991	515
LOC107840463	272	201	229	98
LOC107840464	94	42	86	56
LOC107840465	2	1	0	0
LOC107840466	194	128	176	82
LOC107840467	1481	713	1251	612
LOC107840468	20	12	17	4
LOC107840469	155	120	100	53
LOC107840470	40	33	28	19
LOC107840471	451	341	357	156
LOC107840472	288	216	183	105
LOC107840473	339	223	243	109
LOC107840474	96	56	72	42
LOC107840475	132	80	97	35
LOC107840476	2	1	3	5
LOC107840477	7	22	2	1
LOC107840478	566	346	234	116
LOC107840479	571	377	395	214
LOC107840480	344	255	286	123
LOC107840481	52	40	44	15
LOC107840482	340	270	265	112
LOC107840483	79	37	74	27
LOC107840484	11	13	4	4
LOC107840485	1483	1217	941	458
LOC107840486	8534	6359	7470	2869
LOC107840487	33	20	28	11
LOC107840488	81	76	55	24
LOC107840489	55	46	46	10
LOC107840490	213	119	131	86
LOC107840491	262	223	221	128
LOC107840492	201	131	119	69
LOC107840493	806	613	621	312
LOC107840494	150	95	119	80
LOC107840495	208	178	186	74
LOC107840496	56	34	32	20
LOC107840497	0	0	0	0
LOC107840498	161	116	121	58
LOC107840499	28	21	14	8
LOC107840500	16	13	13	6
LOC107840501	3	0	0	1
LOC107840502	123	109	110	53
LOC107840503	6	4	0	0
LOC107840504	14	16	2	5
LOC107840505	12	4	4	2
LOC107840506	0	1	0	0
LOC107840507	12	4	2	2
LOC107840508	0	0	0	0
LOC107840509	0	0	0	0
LOC107840510	0	2	0	0
LOC107840511	0	0	0	0
LOC107840512	0	0	0	0
LOC107840513	0	2	0	0
LOC107840514	15	15	14	7
LOC107840515	59	44	42	33
LOC107840516	0	2	0	0
LOC107840517	135	99	104	52
LOC107840518	3	2	3	3
LOC107840519	12	4	11	4
LOC107840520	50	43	28	14
LOC107840521	156	108	113	57
LOC107840522	103	88	255	116
LOC107840523	1617	1170	1205	699
LOC107840524	653	491	605	316
LOC107840525	206	157	156	98
LOC107840526	413	267	285	156
LOC107840527	75	46	28	12
LOC107840528	368	225	172	76
LOC107840529	66	55	50	30
LOC107840530	698	533	532	286
LOC107840531	55	46	49	29
LOC107840532	142	122	69	41
LOC107840533	354	222	276	128
LOC107840534	1	2	0	0
LOC107840535	211	127	119	90
LOC107840536	87	86	85	38
LOC107840537	183	138	96	40
LOC107840538	956	658	683	384
LOC107840539	56	29	22	10
LOC107840540	277	205	170	119
LOC107840541	53	30	37	21
LOC107840542	8	5	7	3
LOC107840543	194	207	157	63
LOC107840544	48	51	43	12
LOC107840545	163	116	95	92
LOC107840546	124	91	104	47
LOC107840547	19	13	19	10
LOC107840548	150	155	99	61
LOC107840549	871	607	726	356
LOC107840550	146	150	117	64
LOC107840551	320	220	215	107
LOC107840552	624	403	429	212
LOC107840553	4	1	5	1
LOC107840554	0	2	0	0
LOC107840555	2	0	3	1
LOC107840556	416	329	257	155
LOC107840557	88	74	63	25
LOC107840558	2	2	4	0
LOC107840559	180	123	136	61
LOC107840560	124	115	106	52
LOC107840561	744	500	587	256
LOC107840562	50	24	37	27
LOC107840563	131	103	90	53
LOC107840564	417	295	316	156
LOC107840565	267	191	252	138
LOC107840566	1606	1198	1277	699
LOC107840567	1	0	1	0
LOC107840568	4	6	5	1
LOC107840569	0	0	0	0
LOC107840570	16	7	7	2
LOC107840571	547	404	382	175
LOC107840572	123	79	181	94
LOC107840573	123	91	79	39
LOC107840574	26	19	38	15
LOC107840575	374	314	295	180
LOC107840576	45	22	24	16
LOC107840577	54	64	43	21
LOC107840578	33	41	39	11
LOC107840579	13	6	3	0
LOC107840580	2229	1817	1664	963
LOC107840581	609	444	354	217
LOC107840582	292	191	194	121
LOC107840583	0	0	0	0
LOC107840584	119	68	82	36
LOC107840585	210	157	168	66
LOC107840586	1269	867	924	390
LOC107840587	119	55	82	47
LOC107840588	191	144	158	82
LOC107840589	368	251	299	127
LOC107840590	115	76	102	53
LOC107840591	2192	1627	1591	758
LOC107840592	153	111	101	53
LOC107840593	747	518	535	283
LOC107840594	1	4	1	3
LOC107840595	13	15	8	4
LOC107840596	363	231	203	117
LOC107840597	646	392	354	247
LOC107840598	120	91	90	56
LOC107840599	39	41	36	17
LOC107840600	334	209	461	182
LOC107840601	165	102	115	60
LOC107840602	297	205	223	117
LOC107840603	125	82	72	58
LOC107840604	191	140	139	73
LOC107840605	87	76	56	36
LOC107840606	448	253	336	218
LOC107840607	3	3	10	2
LOC107840608	172	126	148	66
LOC107840609	223	195	206	77
LOC107840610	363	247	404	123
LOC107840611	236	115	267	70
LOC107840612	53	36	45	11
LOC107840613	56	28	320	107
LOC107840614	68	52	43	26
LOC107840615	528	404	355	240
LOC107840616	111	71	89	53
LOC107840617	378	249	268	120
LOC107840618	2	2	3	0
LOC107840619	24	16	11	8
LOC107840620	60	47	27	20
LOC107840621	73	58	58	42
LOC107840622	310	245	224	115
LOC107840623	6	7	1	2
LOC107840624	185	121	119	64
LOC107840625	53	38	27	19
LOC107840626	114	69	80	53
LOC107840627	228	153	190	65
LOC107840628	64	29	41	18
LOC107840629	84	45	68	33
LOC107840630	170	113	115	67
LOC107840631	107	100	61	35
LOC107840632	0	0	0	0
LOC107840633	0	0	0	0
LOC107840634	0	0	0	0
LOC107840635	165	122	114	65
LOC107840636	29	23	31	9
LOC107840637	4	3	2	1
LOC107840638	19	5	18	15
LOC107840639	0	0	0	0
LOC107840640	87	61	94	48
LOC107840641	317	214	202	99
LOC107840642	572	420	432	211
LOC107840643	90	60	71	24
LOC107840644	176	113	127	65
LOC107840645	239	193	116	92
LOC107840646	601	429	429	216
LOC107840647	177	159	156	81
LOC107840648	89	65	67	41
LOC107840649	0	0	0	0
LOC107840650	250	168	191	94
LOC107840651	1	1	1	0
LOC107840652	45	50	45	26
LOC107840653	749	503	511	312
LOC107840654	215	157	135	84
LOC107840655	63	46	58	31
LOC107840656	320	210	262	131
LOC107840657	86	69	66	29
LOC107840658	311	187	187	102
LOC107840659	257	186	192	86
LOC107840660	73	58	50	26
LOC107840661	802	542	607	331
LOC107840662	175	135	133	59
LOC107840663	593	446	357	242
LOC107840664	0	0	0	0
LOC107840674	384	287	251	122
LOC107840710	481	316	327	174
LOC107840726	3	6	6	4
LOC107840730	76	56	56	22
LOC107840731	13	11	9	5
LOC107840732	113	93	105	54
LOC107840733	138	98	166	67
LOC107840734	99	55	96	44
LOC107840735	79	40	45	22
LOC107840736	116	76	106	73
LOC107840737	547	381	393	191
LOC107840738	82	56	54	28
LOC107840739	102	69	50	38
LOC107840740	0	0	0	0
LOC107840741	89	40	55	30
LOC107840742	64	55	55	35
LOC107840743	231	118	115	59
LOC107840744	17	17	12	9
[truncated: 38,764 more rows]
