# Supplementary material for: Transcriptomic Analysis Reveals the Response Mechanisms of Bell Pepper (Capsicum annuum) to Phosphorus Deficiency
Source: Metabolites. 2023 Oct 13;13(10):1078. doi: 10.3390/metabo13101078 (PMC10609356; doi:10.3390/metabo13101078)
Supplement: Supplementary file 1 [file metabolites-13-01078-s001.zip › metabolites-2531437 - supplementary materials/Table_S4.xlsx]

## Sheet: Hoja1
Supplementary Table S4. GO enrichment analysis
category	over_represented_pvalue	under_represented_pvalue	numDEInCat	numInCat	term	ontology	p_adjust_over_represented	p_adjust_under_represented
GO:0015250	2.5854e-09	1	6	45	water channel activity	MF	2.0373e-05	1
GO:0051082	3.38372e-08	1	8	180	unfolded protein binding	MF	0.000133319	1
GO:0042542	1.05791e-06	1	5	65	response to hydrogen peroxide	BP	0.00277878	1
GO:0044183	1.01528e-05	1	4	52	protein folding chaperone	MF	0.020001	1
GO:0009408	1.82285e-05	0.999999	6	197	response to heat	BP	0.0263529	1
GO:0009414	2.00657e-05	0.999998	8	416	response to water deprivation	BP	0.0263529	1
GO:0031210	3.74478e-05	1	2	4	phosphatidylcholine binding	MF	0.0421556	1
GO:0006857	0.000131754	0.999999	2	6	oligopeptide transport	BP	0.129498	1
GO:0010378	0.000147903	0.999999	2	7	temperature compensation of the circadian clock	BP	0.129498	1
GO:0051787	0.000164856	0.999996	3	41	misfolded protein binding	MF	0.129906	1
GO:0010286	0.000203302	0.999995	3	44	heat acclimation	BP	0.145638	1
GO:0051179	0.000236443	0.999999	2	8	localization	BP	0.155264	1
GO:0090626	0.000288266	0.999998	2	9	plant epidermis morphogenesis	BP	0.162869	1
GO:0071456	0.000289361	0.999975	5	214	cellular response to hypoxia	BP	0.162869	1
GO:0140662	0.000361508	0.999978	4	125	NA	NA	0.189912	1
GO:0048578	0.00052824	0.999995	2	11	positive regulation of long-day photoperiodism, flowering	BP	0.260158	1
GO:0051087	0.000567998	0.999979	3	54	chaperone binding	MF	0.263284	1
GO:0009873	0.00062971	0.999934	5	259	ethylene-activated signaling pathway	BP	0.275673	1
GO:0051085	0.00082765	0.999965	3	68	chaperone cofactor-dependent protein refolding	BP	0.337985	1
GO:0005737	0.000857831	0.999657	24	4510	cytoplasm	CC	0.337985	1
GO:0048586	0.00202307	0.99996	2	23	regulation of long-day photoperiodism, flowering	BP	0.756871	1
GO:0009409	0.00226552	0.999684	5	331	response to cold	BP	0.756871	1
GO:0061077	0.00237756	0.999948	2	28	chaperone-mediated protein folding	BP	0.756871	1
GO:0001786	0.00265303	1	1	1	phosphatidylserine binding	MF	0.756871	1
GO:0090559	0.00265303	1	1	1	regulation of membrane permeability	BP	0.756871	1
GO:0010143	0.00281836	0.999933	2	27	cutin biosynthetic process	BP	0.756871	1
GO:0016763	0.00282474	1	1	1	transferase activity, transferring pentosyl groups	MF	0.756871	1
GO:0052837	0.00282474	1	1	1	thiazole biosynthetic process	BP	0.756871	1
GO:0071398	0.00285811	1	1	1	cellular response to fatty acid	BP	0.756871	1
GO:0008525	0.00297204	1	1	1	phosphatidylcholine transporter activity	MF	0.756871	1
GO:0046863	0.00297754	1	1	1	ribulose-1,5-bisphosphate carboxylase/oxygenase activator activity	MF	0.756871	1
GO:0010007	0.00317172	1	1	1	magnesium chelatase complex	CC	0.781037	1
GO:0005829	0.00337945	0.998749	15	2481	cytosol	CC	0.8065	1
GO:0003700	0.00347982	0.998914	11	1574	DNA-binding transcription factor activity	MF	0.8065	1
GO:0010218	0.00360726	0.999902	2	31	response to far red light	BP	0.812148	1
GO:0034620	0.00406926	0.999882	2	36	cellular response to unfolded protein	BP	0.890715	1
GO:0007623	0.00447761	0.999657	3	114	circadian rhythm	BP	0.95361	1
GO:0005344	0.0046281	0.999995	1	2	oxygen carrier activity	MF	0.959722	1
GO:0047066	0.00538849	0.999993	1	2	phospholipid-hydroperoxide glutathione peroxidase activity	MF	1	1
GO:0034059	0.0056049	0.999992	1	2	response to anoxia	BP	1	1
GO:0019825	0.00607062	0.999988	1	3	oxygen binding	MF	1	1
GO:0042752	0.00649338	0.999759	2	42	regulation of circadian rhythm	BP	1	1
GO:0031072	0.00653355	0.999756	2	45	heat shock protein binding	MF	1	1
GO:0006858	0.00708748	0.999983	1	3	extracellular transport	BP	1	1
GO:0050658	0.00708748	0.999983	1	3	RNA transport	BP	1	1
GO:0009644	0.00744385	0.999702	2	50	response to high light intensity	BP	1	1
GO:0006833	0.00750752	0.999699	2	47	water transport	BP	1	1
GO:0016851	0.00909399	0.999973	1	3	magnesium chelatase activity	MF	1	1
GO:2000769	0.00914083	0.999972	1	3	regulation of establishment or maintenance of cell polarity regulating cell shape	BP	1	1
GO:0010090	0.00989617	0.999541	2	50	trichome morphogenesis	BP	1	1
GO:0030644	0.0102049	0.999959	1	5	cellular chloride ion homeostasis	BP	1	1
GO:1902884	0.0102049	0.999959	1	5	positive regulation of response to oxidative stress	BP	1	1
GO:0009637	0.0104133	0.999503	2	53	response to blue light	BP	1	1
GO:0004459	0.0104242	0.99996	1	4	L-lactate dehydrogenase activity	MF	1	1
GO:0006457	0.0104601	0.998905	3	165	protein folding	BP	1	1
GO:0080040	0.0105025	0.999959	1	4	positive regulation of cellular response to phosphate starvation	BP	1	1
GO:1900864	0.0105175	0.999959	1	4	mitochondrial RNA modification	BP	1	1
GO:0080170	0.0111358	0.999954	1	4	hydrogen peroxide transmembrane transport	BP	1	1
GO:0005930	0.0115949	0.99995	1	4	axoneme	CC	1	1
GO:0036126	0.0115949	0.99995	1	4	sperm flagellum	CC	1	1
GO:0097224	0.0115949	0.99995	1	4	sperm connecting piece	CC	1	1
GO:1904158	0.0115949	0.99995	1	4	axonemal central apparatus assembly	BP	1	1
GO:0015108	0.0119214	0.999947	1	4	chloride transmembrane transporter activity	MF	1	1
GO:0009751	0.0122977	0.998633	3	176	response to salicylic acid	BP	1	1
GO:0006883	0.0131514	0.999928	1	6	cellular sodium ion homeostasis	BP	1	1
GO:0042026	0.014157	0.999202	2	68	protein refolding	BP	1	1
GO:0051290	0.0144874	0.999913	1	6	protein heterotetramerization	BP	1	1
GO:0004022	0.0155072	0.999898	1	7	alcohol dehydrogenase (NAD+) activity	MF	1	1
GO:0051365	0.0164823	0.999887	1	6	cellular response to potassium ion starvation	BP	1	1
GO:0031514	0.016494	0.999887	1	6	motile cilium	CC	1	1
GO:0032781	0.0164949	0.999884	1	7	positive regulation of ATPase activity	BP	1	1
GO:0009992	0.0167584	0.999884	1	6	cellular water homeostasis	BP	1	1
GO:1900036	0.0170811	0.999884	1	5	positive regulation of cellular response to heat	BP	1	1
GO:0045300	0.0172175	0.999877	1	6	acyl-[acyl-carrier-protein] desaturase activity	MF	1	1
GO:0102786	0.0172175	0.999877	1	6	stearoyl-[acp] desaturase activity	MF	1	1
GO:0061635	0.0173071	0.999872	1	7	regulation of protein complex stability	BP	1	1
GO:0000976	0.0173246	0.995388	6	750	transcription regulatory region sequence-specific DNA binding	MF	1	1
GO:0008526	0.0174819	0.999873	1	6	phosphatidylinositol transfer activity	MF	1	1
GO:0033772	0.0177634	0.999869	1	6	flavonoid 3',5'-hydroxylase activity	MF	1	1
GO:0003983	0.0177987	0.999865	1	7	UTP:glucose-1-phosphate uridylyltransferase activity	MF	1	1
GO:0006011	0.0177987	0.999865	1	7	UDP-glucose metabolic process	BP	1	1
GO:0004602	0.0181439	0.99986	1	7	glutathione peroxidase activity	MF	1	1
GO:0009570	0.0198421	0.995325	5	555	chloroplast stroma	CC	1	1
GO:0045893	0.020104	0.996183	4	367	positive regulation of transcription, DNA-templated	BP	1	1
GO:0009585	0.0206979	0.998572	2	77	red, far-red light phototransduction	BP	1	1
GO:1990428	0.0209385	0.999809	1	8	miRNA transport	BP	1	1
GO:0048026	0.0212872	0.999807	1	7	positive regulation of mRNA splicing, via spliceosome	BP	1	1
GO:0006081	0.0224103	0.999781	1	8	cellular aldehyde metabolic process	BP	1	1
GO:1901562	0.0233475	0.999756	1	10	response to paraquat	BP	1	1
GO:0004575	0.0234421	0.99976	1	8	sucrose alpha-glucosidase activity	MF	1	1
GO:0033926	0.0234421	0.99976	1	8	glycopeptide alpha-N-acetylgalactosaminidase activity	MF	1	1
GO:0071732	0.0235073	0.999759	1	8	cellular response to nitric oxide	BP	1	1
GO:0035197	0.023562	0.999754	1	9	siRNA binding	MF	1	1
GO:0071629	0.0260855	0.999695	1	10	cytoplasm protein quality control by the ubiquitin-proteasome system	BP	1	1
GO:0050688	0.026277	0.99969	1	10	regulation of defense response to virus	BP	1	1
GO:0035198	0.0264059	0.999687	1	10	miRNA binding	MF	1	1
GO:0015840	0.0269012	0.999675	1	10	urea transport	BP	1	1
GO:0001671	0.0289036	0.999621	1	11	ATPase activator activity	MF	1	1
GO:0005987	0.0292819	0.999615	1	10	sucrose catabolic process	BP	1	1
GO:0016746	0.0303165	0.997427	2	96	transferase activity, transferring acyl groups	MF	1	1
GO:0005615	0.0306673	0.995181	3	251	extracellular space	CC	1	1
GO:0071218	0.03194	0.999533	1	12	cellular response to misfolded protein	BP	1	1
GO:0051289	0.0319817	0.999531	1	12	protein homotetramerization	BP	1	1
GO:0015204	0.0327075	0.99951	1	12	urea transmembrane transporter activity	MF	1	1
GO:0004805	0.0336384	0.999481	1	12	trehalose-phosphatase activity	MF	1	1
GO:0043565	0.0338233	0.992468	4	433	sequence-specific DNA binding	MF	1	1
GO:0051879	0.0349844	0.999435	1	13	Hsp90 protein binding	MF	1	1
GO:0009908	0.0351508	0.994178	3	252	flower development	BP	1	1
GO:1990837	0.0353604	0.999423	1	13	sequence-specific double-stranded DNA binding	MF	1	1
GO:0009815	0.0362308	0.999394	1	13	1-aminocyclopropane-1-carboxylate oxidase activity	MF	1	1
GO:0009228	0.0373929	0.999354	1	13	thiamine biosynthetic process	BP	1	1
GO:0032012	0.0382555	0.999328	1	12	regulation of ARF protein signal transduction	BP	1	1
GO:0016151	0.0388618	0.999294	1	15	nickel cation binding	MF	1	1
GO:0004024	0.0394423	0.999276	1	14	alcohol dehydrogenase activity, zinc-dependent	MF	1	1
GO:0051903	0.0394423	0.999276	1	14	S-(hydroxymethyl)glutathione dehydrogenase activity	MF	1	1
GO:0043878	0.0394442	0.999276	1	14	glyceraldehyde-3-phosphate dehydrogenase (NAD+) (non-phosphorylating) activity	MF	1	1
GO:0016308	0.041509	0.999194	1	15	1-phosphatidylinositol-4-phosphate 5-kinase activity	MF	1	1
GO:0046294	0.0421251	0.999169	1	15	formaldehyde catabolic process	BP	1	1
GO:0009536	0.0423034	0.987843	5	689	plastid	CC	1	1
GO:0034707	0.0430147	0.999134	1	15	chloride channel complex	CC	1	1
GO:0070370	0.0442909	0.999077	1	16	cellular heat acclimation	BP	1	1
GO:0004029	0.0450441	0.999045	1	16	aldehyde dehydrogenase (NAD+) activity	MF	1	1
GO:0080115	0.0455984	0.999021	1	16	myosin XI tail binding	MF	1	1
GO:0005247	0.0457187	0.999016	1	16	voltage-gated chloride channel activity	MF	1	1
GO:0010608	0.0489214	0.998868	1	17	posttranscriptional regulation of gene expression	BP	1	1
GO:0006355	0.0505098	0.982776	6	951	regulation of transcription, DNA-templated	BP	1	1
GO:0051259	0.0514771	0.99873	1	21	protein complex oligomerization	BP	1	1
GO:0046246	0.0529478	0.998663	1	19	terpene biosynthetic process	BP	1	1
GO:0008194	0.0540729	0.993692	2	131	UDP-glycosyltransferase activity	MF	1	1
GO:0019752	0.0565172	0.998467	1	21	carboxylic acid metabolic process	BP	1	1
GO:0043086	0.0573402	0.998411	1	24	negative regulation of catalytic activity	BP	1	1
GO:0009898	0.0581955	0.99837	1	22	cytoplasmic side of plasma membrane	CC	1	1
GO:0016887	0.0596594	0.981162	5	730	ATPase activity	MF	1	1
GO:0071944	0.0631004	0.998076	1	23	cell periphery	CC	1	1
GO:0010017	0.0637241	0.998037	1	23	red or far-red light signaling pathway	BP	1	1
GO:0009705	0.064316	0.991733	2	144	plant-type vacuole membrane	CC	1	1
GO:0043484	0.0675756	0.997782	1	25	regulation of RNA splicing	BP	1	1
GO:0010540	0.068135	0.997752	1	23	basipetal auxin transport	BP	1	1
GO:0009635	0.0684977	0.997724	1	24	response to herbicide	BP	1	1
GO:1901002	0.0700157	0.997606	1	28	positive regulation of response to salt stress	BP	1	1
GO:0000160	0.0731302	0.997385	1	28	phosphorelay signal transduction system	BP	1	1
GO:0071704	0.0731495	0.997387	1	27	organic substance metabolic process	BP	1	1
GO:2000070	0.0739537	0.997341	1	24	regulation of response to water deprivation	BP	1	1
GO:0051865	0.0757529	0.997182	1	31	protein autoubiquitination	BP	1	1
GO:0000325	0.0763429	0.977902	4	581	plant-type vacuole	CC	1	1
GO:0016135	0.0804397	0.996824	1	29	saponin biosynthetic process	BP	1	1
GO:0032588	0.0811094	0.996763	1	31	trans-Golgi network membrane	CC	1	1
GO:0005992	0.0847577	0.99646	1	31	trehalose biosynthetic process	BP	1	1
GO:0005507	0.0856087	0.987058	2	176	copper ion binding	MF	1	1
GO:0005576	0.0877499	0.965641	6	1134	extracellular region	CC	1	1
GO:0004857	0.0917131	0.99582	1	38	enzyme inhibitor activity	MF	1	1
GO:0009631	0.0933562	0.995673	1	36	cold acclimation	BP	1	1
GO:0035091	0.096122	0.995415	1	34	phosphatidylinositol binding	MF	1	1
GO:0045735	0.0971378	0.995299	1	39	nutrient reservoir activity	MF	1	1
GO:0050826	0.0988381	0.99513	1	39	response to freezing	BP	1	1
GO:0001228	0.0990587	0.995104	1	40	DNA-binding transcription activator activity, RNA polymerase II-specific	MF	1	1
GO:0034765	0.0990717	0.995113	1	37	regulation of ion transmembrane transport	BP	1	1
GO:0003713	0.100797	0.994931	1	39	transcription coactivator activity	MF	1	1
GO:0009561	0.109243	0.994027	1	39	megagametogenesis	BP	1	1
GO:0045892	0.110667	0.980596	2	208	negative regulation of transcription, DNA-templated	BP	1	1
GO:0015112	0.112942	0.993599	1	41	nitrate transmembrane transporter activity	MF	1	1
GO:0000302	0.116556	0.993153	1	47	response to reactive oxygen species	BP	1	1
GO:0016602	0.116741	0.993133	1	46	CCAAT-binding factor complex	CC	1	1
GO:0003727	0.12231	0.992451	1	45	single-stranded RNA binding	MF	1	1
GO:0000413	0.123439	0.992297	1	48	protein peptidyl-prolyl isomerization	BP	1	1
GO:0030544	0.13293	0.991051	1	44	Hsp70 protein binding	MF	1	1
GO:0015995	0.133007	0.991013	1	51	chlorophyll biosynthetic process	BP	1	1
GO:0019898	0.134437	0.990818	1	50	extrinsic component of membrane	CC	1	1
GO:0030154	0.135003	0.973396	2	232	cell differentiation	BP	1	1
GO:0050821	0.136623	0.990502	1	52	protein stabilization	BP	1	1
GO:0010431	0.137097	0.990421	1	56	seed maturation	BP	1	1
GO:0048573	0.137521	0.990377	1	51	photoperiodism, flowering	BP	1	1
GO:0016114	0.137687	0.990349	1	52	terpenoid biosynthetic process	BP	1	1
GO:0006520	0.138175	0.990279	1	52	cellular amino acid metabolic process	BP	1	1
GO:0042538	0.138864	0.990166	1	56	hyperosmotic salinity response	BP	1	1
GO:0048767	0.13894	0.990165	1	53	root hair elongation	BP	1	1
GO:0009693	0.139725	0.990054	1	52	ethylene biosynthetic process	BP	1	1
GO:0046854	0.141783	0.989775	1	46	phosphatidylinositol phosphorylation	BP	1	1
GO:0010167	0.144668	0.9893	1	57	response to nitrate	BP	1	1
GO:0010029	0.147454	0.988875	1	56	regulation of seed germination	BP	1	1
GO:0009737	0.148257	0.955542	3	475	response to abscisic acid	BP	1	1
GO:0006979	0.149603	0.968655	2	248	response to oxidative stress	BP	1	1
GO:0031347	0.149867	0.988498	1	56	regulation of defense response	BP	1	1
GO:0009813	0.161179	0.986612	1	63	flavonoid biosynthetic process	BP	1	1
GO:0003779	0.164186	0.986082	1	66	actin binding	MF	1	1
GO:0046910	0.167034	0.985576	1	67	pectinesterase inhibitor activity	MF	1	1
GO:0015706	0.167276	0.985546	1	63	nitrate transport	BP	1	1
GO:0003755	0.167503	0.985493	1	67	peptidyl-prolyl cis-trans isomerase activity	MF	1	1
GO:0042128	0.1701	0.985038	1	63	nitrate assimilation	BP	1	1
GO:0048527	0.173562	0.984384	1	68	lateral root development	BP	1	1
GO:0032991	0.175109	0.984092	1	69	protein-containing complex	CC	1	1
GO:0004185	0.179821	0.98319	1	70	serine-type carboxypeptidase activity	MF	1	1
GO:0031418	0.181657	0.982829	1	71	L-ascorbic acid binding	MF	1	1
GO:0009651	0.182143	0.940074	3	524	response to salt stress	BP	1	1
GO:0003697	0.183268	0.982513	1	71	single-stranded DNA binding	MF	1	1
GO:0034605	0.184246	0.982303	1	76	cellular response to heat	BP	1	1
GO:0006631	0.186565	0.981845	1	74	fatty acid metabolic process	BP	1	1
GO:0009736	0.19233	0.980649	1	78	cytokinin-activated signaling pathway	BP	1	1
GO:0006629	0.201085	0.978774	1	78	lipid metabolic process	BP	1	1
GO:0004675	0.202643	0.978434	1	77	transmembrane receptor protein serine/threonine kinase activity	MF	1	1
GO:0030599	0.2088	0.977027	1	83	pectinesterase activity	MF	1	1
GO:0045330	0.2088	0.977027	1	83	aspartyl esterase activity	MF	1	1
GO:0048471	0.215939	0.975346	1	87	perinuclear region of cytoplasm	CC	1	1
GO:0005654	0.216454	0.94312	2	293	nucleoplasm	CC	1	1
GO:0051537	0.217001	0.975078	1	92	2 iron, 2 sulfur cluster binding	MF	1	1
GO:0005085	0.218435	0.974764	1	82	guanyl-nucleotide exchange factor activity	MF	1	1
GO:0042545	0.218771	0.974663	1	88	cell wall modification	BP	1	1
GO:0009624	0.226032	0.972859	1	93	response to nematode	BP	1	1
GO:0016036	0.22851	0.972248	1	88	cellular response to phosphate starvation	BP	1	1
GO:0009055	0.230079	0.971805	1	103	electron transfer activity	MF	1	1
GO:0004601	0.233378	0.970971	1	96	peroxidase activity	MF	1	1
GO:0009553	0.249035	0.966754	1	90	embryo sac development	BP	1	1
GO:0006351	0.255227	0.96494	1	105	transcription, DNA-templated	BP	1	1
GO:0002238	0.256671	0.964518	1	106	response to molecule of fungal origin	BP	1	1
GO:0002237	0.257276	0.964339	1	107	response to molecule of bacterial origin	BP	1	1
GO:2000280	0.258711	0.963921	1	106	regulation of root development	BP	1	1
GO:0140825	0.258756	0.963902	1	108	NA	NA	1	1
GO:0003690	0.260745	0.963318	1	107	double-stranded DNA binding	MF	1	1
GO:0009909	0.263473	0.962492	1	111	regulation of flower development	BP	1	1
GO:0005773	0.267919	0.919255	2	374	vacuole	CC	1	1
GO:0009706	0.268127	0.96108	1	111	chloroplast inner membrane	CC	1	1
GO:0006357	0.277422	0.914461	2	383	regulation of transcription by RNA polymerase II	BP	1	1
GO:0008289	0.28236	0.956523	1	132	lipid binding	MF	1	1
GO:0020037	0.282667	0.885347	3	656	heme binding	MF	1	1
GO:0000209	0.284088	0.956002	1	115	protein polyubiquitination	BP	1	1
GO:0015293	0.286011	0.955368	1	115	symporter activity	MF	1	1
GO:0005681	0.289568	0.954169	1	119	spliceosomal complex	CC	1	1
GO:0045490	0.293709	0.952757	1	122	pectin catabolic process	BP	1	1
GO:0015979	0.30076	0.950274	1	136	photosynthesis	BP	1	1
GO:0005739	0.302297	0.831039	6	1639	mitochondrion	CC	1	1
GO:0042744	0.307578	0.947849	1	133	hydrogen peroxide catabolic process	BP	1	1
GO:0016607	0.316311	0.944636	1	133	nuclear speck	CC	1	1
GO:0031969	0.318755	0.943712	1	135	chloroplast membrane	CC	1	1
GO:0043621	0.329339	0.939607	1	144	protein self-association	MF	1	1
GO:0099503	0.330991	0.938938	1	151	secretory vesicle	CC	1	1
GO:0005516	0.343597	0.877682	2	426	calmodulin binding	MF	1	1
GO:0046982	0.362487	0.925655	1	180	protein heterodimerization activity	MF	1	1
GO:0006633	0.366622	0.923857	1	158	fatty acid biosynthetic process	BP	1	1
GO:0005634	0.366624	0.724477	21	7018	nucleus	CC	1	1
GO:0005856	0.374427	0.920272	1	167	cytoskeleton	CC	1	1
GO:0016192	0.378427	0.918395	1	173	vesicle-mediated transport	BP	1	1
GO:0009617	0.380058	0.917627	1	173	response to bacterium	BP	1	1
GO:0016020	0.394457	0.77064	5	1454	membrane	CC	1	1
GO:0009416	0.402337	0.906681	1	189	response to light stimulus	BP	1	1
GO:0006970	0.404856	0.905413	1	182	response to osmotic stress	BP	1	1
GO:0005774	0.405383	0.90515	1	179	vacuolar membrane	CC	1	1
GO:0016310	0.42802	0.893068	1	193	phosphorylation	BP	1	1
GO:0048046	0.429399	0.820876	2	540	apoplast	CC	1	1
GO:0022857	0.443414	0.884354	1	199	transmembrane transporter activity	MF	1	1
GO:0008380	0.459968	0.874484	1	217	RNA splicing	BP	1	1
GO:0005783	0.477502	0.743315	3	921	endoplasmic reticulum	CC	1	1
GO:0000978	0.492967	0.853276	1	261	RNA polymerase II cis-regulatory region sequence-specific DNA binding	MF	1	1
GO:0005506	0.498262	0.767474	2	581	iron ion binding	MF	1	1
GO:0009506	0.502133	0.721892	3	941	plasmodesma	CC	1	1
GO:0009555	0.504655	0.84532	1	244	pollen development	BP	1	1
GO:0048364	0.510739	0.841066	1	238	root development	BP	1	1
GO:0009611	0.522718	0.83241	1	255	response to wounding	BP	1	1
GO:0061630	0.53899	0.820196	1	266	ubiquitin protein ligase activity	MF	1	1
GO:0007165	0.542364	0.817589	1	270	signal transduction	BP	1	1
GO:0005802	0.547114	0.813887	1	270	trans-Golgi network	CC	1	1
GO:0009733	0.547458	0.813581	1	290	response to auxin	BP	1	1
GO:0000981	0.559091	0.804256	1	314	DNA-binding transcription factor activity, RNA polymerase II-specific	MF	1	1
GO:0006397	0.57153	0.794021	1	293	mRNA processing	BP	1	1
GO:0043231	0.579831	0.786955	1	300	intracellular membrane-bounded organelle	CC	1	1
GO:0016567	0.602273	0.672114	2	722	protein ubiquitination	BP	1	1
GO:0005975	0.605392	0.764148	1	328	carbohydrate metabolic process	BP	1	1
GO:0015031	0.614572	0.75556	1	337	protein transport	BP	1	1
GO:0042802	0.618013	0.752293	1	335	identical protein binding	MF	1	1
GO:0009941	0.662732	0.706806	1	377	chloroplast envelope	CC	1	1
GO:0005886	0.663465	0.464502	10	3883	plasma membrane	CC	1	1
GO:0009734	0.664146	0.705237	1	408	auxin-activated signaling pathway	BP	1	1
GO:0016491	0.726217	0.631773	1	452	oxidoreductase activity	MF	1	1
GO:0042742	0.734835	0.620525	1	456	defense response to bacterium	BP	1	1
GO:0005794	0.749521	0.500528	2	934	Golgi apparatus	CC	1	1
GO:0009507	0.765173	0.407678	4	1851	chloroplast	CC	1	1
GO:0005730	0.768015	0.574451	1	521	nucleolus	CC	1	1
GO:0050832	0.789707	0.541791	1	560	defense response to fungus	BP	1	1
GO:0005524	0.812146	0.283849	11	4722	ATP binding	MF	1	1
GO:0006952	0.812348	0.410199	2	1101	defense response	BP	1	1
GO:0016021	0.873425	0.200012	12	5486	integral component of membrane	CC	1	1
GO:0003677	0.876735	0.246949	4	2329	DNA binding	MF	1	1
GO:0003729	0.898662	0.33693	1	813	mRNA binding	MF	1	1
GO:0006468	0.916789	0.224873	2	1408	protein phosphorylation	BP	1	1
GO:0106310	0.946229	0.159963	2	1591	protein serine kinase activity	MF	1	1
GO:0008270	0.959263	0.10969	3	2334	zinc ion binding	MF	1	1
GO:0003723	0.963771	0.11663	2	1861	RNA binding	MF	1	1
GO:0046872	0.964027	0.0706611	9	5317	metal ion binding	MF	1	1
GO:0004674	0.987609	0.0683641	1	1492	protein serine/threonine kinase activity	MF	1	1
GO:0006508	0.999998	2.77384e-05	1	4609	proteolysis	BP	1	0.0437157
GO:0008266	1	0.949302	0	19	poly(U) RNA binding	MF	1	1
GO:0000002	1	0.884932	0	46	mitochondrial genome maintenance	BP	1	1
GO:0000003	1	0.974676	0	8	reproduction	BP	1	1
GO:0000009	1	0.997006	0	1	alpha-1,6-mannosyltransferase activity	MF	1	1
GO:0000011	1	0.994022	0	2	vacuole inheritance	BP	1	1
GO:0000012	1	0.988111	0	4	single strand break repair	BP	1	1
GO:0000014	1	0.983391	0	6	single-stranded DNA endodeoxyribonuclease activity	MF	1	1
GO:0000015	1	0.972651	0	10	phosphopyruvate hydratase complex	CC	1	1
GO:0000022	1	0.992053	0	3	mitotic spindle elongation	BP	1	1
GO:0000023	1	0.997006	0	1	maltose metabolic process	BP	1	1
GO:0000024	1	0.994022	0	2	maltose biosynthetic process	BP	1	1
GO:0000026	1	0.994026	0	2	alpha-1,2-mannosyltransferase activity	MF	1	1
GO:0000027	1	0.913265	0	27	ribosomal large subunit assembly	BP	1	1
GO:0000028	1	0.951229	0	21	ribosomal small subunit assembly	BP	1	1
GO:0000030	1	0.983312	0	6	mannosyltransferase activity	MF	1	1
GO:0000032	1	0.994111	0	2	cell wall mannoprotein biosynthetic process	BP	1	1
GO:0000033	1	0.994055	0	2	alpha-1,3-mannosyltransferase activity	MF	1	1
GO:0000035	1	0.988015	0	5	acyl binding	MF	1	1
GO:0000036	1	0.966982	0	14	acyl carrier activity	MF	1	1
GO:0000038	1	0.988425	0	4	very long-chain fatty acid metabolic process	BP	1	1
GO:0000041	1	0.997006	0	1	transition metal ion transport	BP	1	1
GO:0000045	1	0.936434	0	26	autophagosome assembly	BP	1	1
GO:0000049	1	0.849786	0	57	tRNA binding	MF	1	1
GO:0000050	1	0.992603	0	3	urea cycle	BP	1	1
GO:0000053	1	0.997013	0	1	argininosuccinate metabolic process	BP	1	1
GO:0000054	1	0.9638	0	14	ribosomal subunit export from nucleus	BP	1	1
GO:0000055	1	0.942788	0	12	ribosomal large subunit export from nucleus	BP	1	1
GO:0000056	1	0.985353	0	5	ribosomal small subunit export from nucleus	BP	1	1
GO:0000062	1	0.981719	0	7	fatty-acyl-CoA binding	MF	1	1
GO:0000064	1	0.979808	0	7	L-ornithine transmembrane transporter activity	MF	1	1
GO:0000070	1	0.961826	0	14	mitotic sister chromatid segregation	BP	1	1
GO:0000076	1	0.985314	0	5	DNA replication checkpoint	BP	1	1
GO:0000077	1	0.981729	0	5	DNA damage checkpoint	BP	1	1
GO:0000079	1	0.841303	0	61	regulation of cyclin-dependent protein serine/threonine kinase activity	BP	1	1
GO:0000082	1	0.977149	0	8	G1/S transition of mitotic cell cycle	BP	1	1
GO:0000086	1	0.990936	0	3	G2/M transition of mitotic cell cycle	BP	1	1
GO:0000095	1	0.988385	0	4	S-adenosyl-L-methionine transmembrane transporter activity	MF	1	1
GO:0000096	1	0.988439	0	4	sulfur amino acid metabolic process	BP	1	1
GO:0000103	1	0.940252	0	21	sulfate assimilation	BP	1	1
GO:0000104	1	0.977202	0	8	succinate dehydrogenase activity	MF	1	1
GO:0000105	1	0.960681	0	14	histidine biosynthetic process	BP	1	1
GO:0000107	1	0.994154	0	2	imidazoleglycerol-phosphate synthase activity	MF	1	1
GO:0000109	1	0.997007	0	1	nucleotide-excision repair complex	CC	1	1
GO:0000110	1	0.994045	0	2	nucleotide-excision repair factor 1 complex	CC	1	1
GO:0000112	1	0.985874	0	5	nucleotide-excision repair factor 3 complex	CC	1	1
GO:0000113	1	0.997006	0	1	nucleotide-excision repair factor 4 complex	CC	1	1
GO:0000118	1	0.835566	0	63	histone deacetylase complex	CC	1	1
GO:0000121	1	0.997344	0	1	glycerol-1-phosphatase activity	MF	1	1
GO:0000122	1	0.820837	0	77	negative regulation of transcription by RNA polymerase II	BP	1	1
GO:0000123	1	0.977795	0	7	histone acetyltransferase complex	CC	1	1
GO:0000124	1	0.964758	0	9	SAGA complex	CC	1	1
GO:0000126	1	0.997006	0	1	transcription factor TFIIIB complex	CC	1	1
GO:0000127	1	0.996902	0	1	transcription factor TFIIIC complex	CC	1	1
GO:0000131	1	0.9954	0	1	incipient cellular bud site	CC	1	1
GO:0000137	1	0.908713	0	33	Golgi cis cisterna	CC	1	1
GO:0000138	1	0.821513	0	67	Golgi trans cisterna	CC	1	1
GO:0000139	1	0.206539	0	545	Golgi membrane	CC	1	1
GO:0000145	1	0.892442	0	39	exocyst	CC	1	1
GO:0000146	1	0.937317	0	21	microfilament motor activity	MF	1	1
GO:0000147	1	0.996895	0	1	actin cortical patch assembly	BP	1	1
GO:0000148	1	0.943787	0	16	1,3-beta-D-glucan synthase complex	CC	1	1
GO:0000149	1	0.847407	0	57	SNARE binding	MF	1	1
GO:0000150	1	0.991456	0	3	recombinase activity	MF	1	1
GO:0000151	1	0.866299	0	46	ubiquitin ligase complex	CC	1	1
GO:0000152	1	0.984401	0	5	nuclear ubiquitin ligase complex	CC	1	1
GO:0000154	1	0.992181	0	3	rRNA modification	BP	1	1
GO:0000155	1	0.90041	0	35	phosphorelay sensor kinase activity	MF	1	1
GO:0000156	1	0.965105	0	13	phosphorelay response regulator activity	MF	1	1
GO:0000159	1	0.922793	0	28	protein phosphatase type 2A complex	CC	1	1
GO:0000162	1	0.92666	0	26	tryptophan biosynthetic process	BP	1	1
GO:0000164	1	0.991855	0	3	protein phosphatase type 1 complex	CC	1	1
GO:0000165	1	0.958732	0	14	MAPK cascade	BP	1	1
GO:0000166	1	0.823945	0	68	nucleotide binding	MF	1	1
GO:0000172	1	0.991061	0	3	ribonuclease MRP complex	CC	1	1
GO:0000175	1	0.923943	0	27	3'-5'-exoribonuclease activity	MF	1	1
GO:0000176	1	0.969428	0	11	nuclear exosome (RNase complex)	CC	1	1
GO:0000177	1	0.978262	0	8	cytoplasmic exosome (RNase complex)	CC	1	1
GO:0000178	1	0.991028	0	3	exosome (RNase complex)	CC	1	1
GO:0000179	1	0.99118	0	3	rRNA (adenine-N6,N6-)-dimethyltransferase activity	MF	1	1
GO:0000182	1	0.997159	0	1	rDNA binding	MF	1	1
GO:0000183	1	0.997056	0	1	rDNA heterochromatin assembly	BP	1	1
GO:0000184	1	0.899168	0	34	nuclear-transcribed mRNA catabolic process, nonsense-mediated decay	BP	1	1
GO:0000210	1	0.977664	0	8	NAD+ diphosphatase activity	MF	1	1
GO:0000212	1	0.988691	0	5	meiotic spindle organization	BP	1	1
GO:0000213	1	0.99469	0	2	tRNA-intron endonuclease activity	MF	1	1
GO:0000214	1	0.99469	0	2	tRNA-intron endonuclease complex	CC	1	1
GO:0000220	1	0.973942	0	10	vacuolar proton-transporting V-type ATPase, V0 domain	CC	1	1
GO:0000221	1	0.985342	0	5	vacuolar proton-transporting V-type ATPase, V1 domain	CC	1	1
GO:0000224	1	0.958168	0	13	peptide-N4-(N-acetyl-beta-glucosaminyl)asparagine amidase activity	MF	1	1
GO:0000226	1	0.818252	0	71	microtubule cytoskeleton organization	BP	1	1
GO:0000228	1	0.974254	0	9	nuclear chromosome	CC	1	1
GO:0000234	1	0.986915	0	5	phosphoethanolamine N-methyltransferase activity	MF	1	1
GO:0000243	1	0.976413	0	10	commitment complex	CC	1	1
GO:0000244	1	0.961271	0	13	spliceosomal tri-snRNP complex assembly	BP	1	1
GO:0000245	1	0.965316	0	12	spliceosomal complex assembly	BP	1	1
GO:0000247	1	0.997451	0	1	C-8 sterol isomerase activity	MF	1	1
GO:0000248	1	0.997257	0	1	C-5 sterol desaturase activity	MF	1	1
GO:0000252	1	0.997006	0	1	C-3 sterol dehydrogenase (C-4 sterol decarboxylase) activity	MF	1	1
GO:0000254	1	0.956728	0	15	C-4 methylsterol oxidase activity	MF	1	1
GO:0000255	1	0.997006	0	1	allantoin metabolic process	BP	1	1
GO:0000256	1	0.997006	0	1	allantoin catabolic process	BP	1	1
GO:0000257	1	0.997097	0	1	nitrilase activity	MF	1	1
GO:0000262	1	0.997413	0	1	mitochondrial chromosome	CC	1	1
GO:0000266	1	0.956203	0	16	mitochondrial fission	BP	1	1
GO:0000271	1	0.991053	0	3	polysaccharide biosynthetic process	BP	1	1
GO:0000272	1	0.885129	0	45	polysaccharide catabolic process	BP	1	1
GO:0000274	1	0.995418	0	2	mitochondrial proton-transporting ATP synthase, stator stalk	CC	1	1
GO:0000275	1	0.959065	0	16	mitochondrial proton-transporting ATP synthase complex, catalytic sector F(1)	CC	1	1
GO:0000276	1	0.986449	0	5	mitochondrial proton-transporting ATP synthase complex, coupling factor F(o)	CC	1	1
GO:0000278	1	0.841443	0	61	mitotic cell cycle	BP	1	1
GO:0000280	1	0.982243	0	6	nuclear division	BP	1	1
GO:0000281	1	0.982893	0	4	mitotic cytokinesis	BP	1	1
GO:0000285	1	0.956368	0	13	1-phosphatidylinositol-3-phosphate 5-kinase activity	MF	1	1
GO:0000287	1	0.394259	0	332	magnesium ion binding	MF	1	1
GO:0000288	1	0.989657	0	3	nuclear-transcribed mRNA catabolic process, deadenylation-dependent decay	BP	1	1
GO:0000289	1	0.944377	0	12	nuclear-transcribed mRNA poly(A) tail shortening	BP	1	1
GO:0000290	1	0.950816	0	19	deadenylation-dependent decapping of nuclear-transcribed mRNA	BP	1	1
GO:0000291	1	0.99699	0	1	nuclear-transcribed mRNA catabolic process, exonucleolytic	BP	1	1
GO:0000292	1	0.996836	0	1	RNA fragment catabolic process	BP	1	1
GO:0000293	1	0.941096	0	21	ferric-chelate reductase activity	MF	1	1
GO:0000294	1	0.996821	0	1	nuclear-transcribed mRNA catabolic process, endonucleolytic cleavage-dependent decay	BP	1	1
GO:0000295	1	0.997006	0	1	adenine nucleotide transmembrane transporter activity	MF	1	1
GO:0000301	1	0.994022	0	2	retrograde transport, vesicle recycling within Golgi	BP	1	1
GO:0000303	1	0.994022	0	2	response to superoxide	BP	1	1
GO:0000304	1	0.979344	0	7	response to singlet oxygen	BP	1	1
GO:0000305	1	0.98968	0	4	response to oxygen radical	BP	1	1
GO:0000306	1	0.991545	0	3	extrinsic component of vacuolar membrane	CC	1	1
GO:0000307	1	0.805879	0	76	cyclin-dependent protein kinase holoenzyme complex	CC	1	1
GO:0000309	1	0.997139	0	1	nicotinamide-nucleotide adenylyltransferase activity	MF	1	1
GO:0000312	1	0.995083	0	2	plastid small ribosomal subunit	CC	1	1
GO:0000323	1	0.994166	0	2	lytic vacuole	CC	1	1
GO:0000324	1	0.994025	0	2	fungal-type vacuole	CC	1	1
GO:0000326	1	0.942157	0	22	protein storage vacuole	CC	1	1
GO:0000329	1	0.991046	0	3	fungal-type vacuole membrane	CC	1	1
GO:0000338	1	0.949842	0	19	protein deneddylation	BP	1	1
GO:0000339	1	0.983861	0	6	RNA cap binding	MF	1	1
GO:0000340	1	0.988468	0	5	RNA 7-methylguanosine cap binding	MF	1	1
GO:0000347	1	0.93875	0	23	THO complex	CC	1	1
GO:0000349	1	0.994154	0	2	generation of catalytic spliceosome for first transesterification step	BP	1	1
GO:0000350	1	0.988483	0	4	generation of catalytic spliceosome for second transesterification step	BP	1	1
GO:0000373	1	0.879285	0	43	Group II intron splicing	BP	1	1
GO:0000374	1	0.997003	0	1	Group III intron splicing	BP	1	1
GO:0000375	1	0.991596	0	3	RNA splicing, via transesterification reactions	BP	1	1
GO:0000379	1	0.99469	0	2	tRNA-type intron splice site recognition and cleavage	BP	1	1
GO:0000380	1	0.9767	0	7	alternative mRNA splicing, via spliceosome	BP	1	1
GO:0000381	1	0.951076	0	18	regulation of alternative mRNA splicing, via spliceosome	BP	1	1
GO:0000387	1	0.946367	0	23	spliceosomal snRNP assembly	BP	1	1
GO:0000388	1	0.988397	0	3	spliceosome conformational change to release U4 (or U4atac) and U1 (or U11)	BP	1	1
GO:0000389	1	0.994257	0	2	mRNA 3'-splice site recognition	BP	1	1
GO:0000390	1	0.99098	0	3	spliceosomal complex disassembly	BP	1	1
GO:0000394	1	0.98808	0	4	RNA splicing, via endonucleolytic cleavage and ligation	BP	1	1
GO:0000395	1	0.994501	0	2	mRNA 5'-splice site recognition	BP	1	1
GO:0000398	1	0.569438	0	202	mRNA splicing, via spliceosome	BP	1	1
GO:0000400	1	0.984784	0	7	four-way junction DNA binding	MF	1	1
GO:0000403	1	0.988867	0	5	Y-form DNA binding	MF	1	1
GO:0000405	1	0.988843	0	5	bubble DNA binding	MF	1	1
GO:0000406	1	0.997006	0	1	double-strand/single-strand DNA junction binding	MF	1	1
GO:0000407	1	0.952283	0	18	phagophore assembly site	CC	1	1
GO:0000408	1	0.994466	0	2	EKC/KEOPS complex	CC	1	1
GO:0000412	1	0.997006	0	1	histone peptidyl-prolyl isomerization	BP	1	1
GO:0000416	1	0.99697	0	1	positive regulation of histone H3-K36 methylation	BP	1	1
GO:0000417	1	0.996936	0	1	HIR complex	CC	1	1
GO:0000418	1	0.957452	0	16	RNA polymerase IV complex	CC	1	1
GO:0000419	1	0.932993	0	25	RNA polymerase V complex	CC	1	1
GO:0000421	1	0.981596	0	8	autophagosome membrane	CC	1	1
GO:0000422	1	0.943284	0	22	autophagy of mitochondrion	BP	1	1
GO:0000423	1	0.994029	0	2	mitophagy	BP	1	1
GO:0000425	1	0.994022	0	2	pexophagy	BP	1	1
GO:0000427	1	0.97	0	11	plastid-encoded plastid RNA polymerase complex	CC	1	1
GO:0000428	1	0.924968	0	29	DNA-directed RNA polymerase complex	CC	1	1
GO:0000439	1	0.967577	0	12	transcription factor TFIIH core complex	CC	1	1
GO:0000445	1	0.964776	0	13	THO complex part of transcription export complex	CC	1	1
GO:0000447	1	0.972181	0	11	endonucleolytic cleavage in ITS1 to separate SSU-rRNA from 5.8S rRNA and LSU-rRNA from tricistronic rRNA transcript (SSU-rRNA, 5.8S rRNA, LSU-rRNA)	BP	1	1
GO:0000448	1	0.997047	0	1	cleavage in ITS2 between 5.8S rRNA and LSU-rRNA of tricistronic rRNA transcript (SSU-rRNA, 5.8S rRNA, LSU-rRNA)	BP	1	1
GO:0000453	1	0.991079	0	3	enzyme-directed rRNA 2'-O-methylation	BP	1	1
GO:0000454	1	0.994743	0	3	snoRNA guided rRNA pseudouridine synthesis	BP	1	1
GO:0000455	1	0.980233	0	7	enzyme-directed rRNA pseudouridine synthesis	BP	1	1
GO:0000460	1	0.962721	0	14	maturation of 5.8S rRNA	BP	1	1
GO:0000461	1	0.991501	0	4	endonucleolytic cleavage to generate mature 3'-end of SSU-rRNA from (SSU-rRNA, 5.8S rRNA, LSU-rRNA)	BP	1	1
GO:0000462	1	0.945631	0	20	maturation of SSU-rRNA from tricistronic rRNA transcript (SSU-rRNA, 5.8S rRNA, LSU-rRNA)	BP	1	1
GO:0000463	1	0.939215	0	23	maturation of LSU-rRNA from tricistronic rRNA transcript (SSU-rRNA, 5.8S rRNA, LSU-rRNA)	BP	1	1
GO:0000466	1	0.979627	0	7	maturation of 5.8S rRNA from tricistronic rRNA transcript (SSU-rRNA, 5.8S rRNA, LSU-rRNA)	BP	1	1
GO:0000467	1	0.979382	0	7	exonucleolytic trimming to generate mature 3'-end of 5.8S rRNA from tricistronic rRNA transcript (SSU-rRNA, 5.8S rRNA, LSU-rRNA)	BP	1	1
GO:0000469	1	0.992195	0	3	cleavage involved in rRNA processing	BP	1	1
GO:0000470	1	0.947187	0	22	maturation of LSU-rRNA	BP	1	1
GO:0000472	1	0.9803	0	7	endonucleolytic cleavage to generate mature 5'-end of SSU-rRNA from (SSU-rRNA, 5.8S rRNA, LSU-rRNA)	BP	1	1
GO:0000479	1	0.988159	0	4	endonucleolytic cleavage of tricistronic rRNA transcript (SSU-rRNA, 5.8S rRNA, LSU-rRNA)	BP	1	1
GO:0000480	1	0.9803	0	7	endonucleolytic cleavage in 5'-ETS of tricistronic rRNA transcript (SSU-rRNA, 5.8S rRNA, LSU-rRNA)	BP	1	1
GO:0000481	1	0.994819	0	2	maturation of 5S rRNA	BP	1	1
GO:0000492	1	0.994161	0	2	box C/D snoRNP assembly	BP	1	1
GO:0000494	1	0.994376	0	2	box C/D RNA 3'-end processing	BP	1	1
GO:0000495	1	0.997006	0	1	box H/ACA RNA 3'-end processing	BP	1	1
GO:0000500	1	0.994076	0	2	RNA polymerase I upstream activating factor complex	CC	1	1
GO:0000502	1	0.868162	0	51	proteasome complex	CC	1	1
GO:0000506	1	0.994047	0	2	glycosylphosphatidylinositol-N-acetylglucosaminyltransferase (GPI-GnT) complex	CC	1	1
GO:0000578	1	0.980047	0	5	embryonic axis specification	BP	1	1
GO:0000703	1	0.983854	0	6	oxidized pyrimidine nucleobase lesion DNA N-glycosylase activity	MF	1	1
GO:0000706	1	0.985973	0	5	meiotic DNA double-strand break processing	BP	1	1
GO:0000707	1	0.997168	0	1	meiotic DNA recombinase assembly	BP	1	1
GO:0000709	1	0.992616	0	3	meiotic joint molecule formation	BP	1	1
GO:0000710	1	0.997039	0	1	meiotic mismatch repair	BP	1	1
GO:0000712	1	0.969258	0	11	resolution of meiotic recombination intermediates	BP	1	1
GO:0000715	1	0.997006	0	1	nucleotide-excision repair, DNA damage recognition	BP	1	1
GO:0000717	1	0.997006	0	1	nucleotide-excision repair, DNA duplex unwinding	BP	1	1
GO:0000719	1	0.99106	0	3	photoreactive repair	BP	1	1
GO:0000720	1	0.996997	0	1	pyrimidine dimer repair by nucleotide-excision repair	BP	1	1
GO:0000722	1	0.98882	0	4	telomere maintenance via recombination	BP	1	1
GO:0000723	1	0.824708	0	71	telomere maintenance	BP	1	1
GO:0000724	1	0.841438	0	60	double-strand break repair via homologous recombination	BP	1	1
GO:0000725	1	0.984994	0	5	recombinational repair	BP	1	1
GO:0000727	1	0.948663	0	19	double-strand break repair via break-induced replication	BP	1	1
GO:0000730	1	0.997188	0	1	DNA recombinase assembly	BP	1	1
GO:0000731	1	0.984364	0	7	DNA synthesis involved in DNA repair	BP	1	1
GO:0000737	1	0.991528	0	3	DNA catabolic process, endonucleolytic	BP	1	1
GO:0000738	1	0.994307	0	2	DNA catabolic process, exonucleolytic	BP	1	1
GO:0000740	1	0.997089	0	1	nuclear membrane fusion	BP	1	1
GO:0000741	1	0.90397	0	36	karyogamy	BP	1	1
GO:0000773	1	0.997722	0	1	phosphatidyl-N-methylethanolamine N-methyltransferase activity	MF	1	1
GO:0000774	1	0.963277	0	13	adenyl-nucleotide exchange factor activity	MF	1	1
GO:0000775	1	0.886356	0	44	chromosome, centromeric region	CC	1	1
GO:0000776	1	0.937348	0	23	kinetochore	CC	1	1
GO:0000779	1	0.993784	0	2	condensed chromosome, centromeric region	CC	1	1
GO:0000781	1	0.920115	0	32	chromosome, telomeric region	CC	1	1
GO:0000785	1	0.774413	0	86	chromatin	CC	1	1
GO:0000786	1	0.801462	0	95	nucleosome	CC	1	1
GO:0000791	1	0.961045	0	15	euchromatin	CC	1	1
GO:0000792	1	0.949157	0	20	heterochromatin	CC	1	1
GO:0000793	1	0.960345	0	14	condensed chromosome	CC	1	1
GO:0000794	1	0.956149	0	16	condensed nuclear chromosome	CC	1	1
GO:0000795	1	0.995971	0	2	synaptonemal complex	CC	1	1
GO:0000796	1	0.984846	0	5	condensin complex	CC	1	1
GO:0000802	1	0.997002	0	1	transverse filament	CC	1	1
GO:0000808	1	0.981088	0	7	origin recognition complex	CC	1	1
GO:0000811	1	0.997391	0	1	GINS complex	CC	1	1
GO:0000812	1	0.93791	0	20	Swr1 complex	CC	1	1
GO:0000813	1	0.974677	0	9	ESCRT I complex	CC	1	1
GO:0000814	1	0.988658	0	4	ESCRT II complex	CC	1	1
GO:0000815	1	0.962208	0	15	ESCRT III complex	CC	1	1
GO:0000822	1	0.929871	0	26	inositol hexakisphosphate binding	MF	1	1
GO:0000823	1	0.994022	0	2	inositol-1,4,5-trisphosphate 6-kinase activity	MF	1	1
GO:0000824	1	0.994022	0	2	inositol tetrakisphosphate 3-kinase activity	MF	1	1
GO:0000825	1	0.997027	0	1	inositol tetrakisphosphate 6-kinase activity	MF	1	1
GO:0000827	1	0.996989	0	1	inositol-1,3,4,5,6-pentakisphosphate kinase activity	MF	1	1
GO:0000828	1	0.996989	0	1	inositol hexakisphosphate kinase activity	MF	1	1
GO:0000829	1	0.996989	0	1	inositol heptakisphosphate kinase activity	MF	1	1
GO:0000832	1	0.996989	0	1	inositol hexakisphosphate 5-kinase activity	MF	1	1
GO:0000839	1	0.991609	0	3	Hrd1p ubiquitin ligase ERAD-L complex	CC	1	1
GO:0000902	1	0.962734	0	13	cell morphogenesis	BP	1	1
GO:0000904	1	0.997006	0	1	cell morphogenesis involved in differentiation	BP	1	1
GO:0000906	1	0.997326	0	1	6,7-dimethyl-8-ribityllumazine synthase activity	MF	1	1
GO:0000911	1	0.885238	0	40	cytokinesis by cell plate formation	BP	1	1
GO:0000913	1	0.994202	0	2	preprophase band assembly	BP	1	1
GO:0000914	1	0.990996	0	3	phragmoplast assembly	BP	1	1
GO:0000919	1	0.962866	0	13	cell plate assembly	BP	1	1
GO:0000922	1	0.950223	0	17	spindle pole	CC	1	1
GO:0000923	1	0.991045	0	3	equatorial microtubule organizing center	CC	1	1
GO:0000930	1	0.981387	0	8	gamma-tubulin complex	CC	1	1
GO:0000931	1	0.995595	0	2	gamma-tubulin large complex	CC	1	1
GO:0000932	1	0.757337	0	87	P-body	CC	1	1
GO:0000938	1	0.985546	0	5	GARP complex	CC	1	1
GO:0000940	1	0.997334	0	1	condensed chromosome outer kinetochore	CC	1	1
GO:0000943	1	0.3769	0	372	retrotransposon nucleocapsid	CC	1	1
GO:0000956	1	0.979328	0	7	nuclear-transcribed mRNA catabolic process	BP	1	1
GO:0000957	1	0.996998	0	1	mitochondrial RNA catabolic process	BP	1	1
GO:0000958	1	0.994012	0	2	mitochondrial mRNA catabolic process	BP	1	1
GO:0000963	1	0.955938	0	15	mitochondrial RNA processing	BP	1	1
GO:0000965	1	0.98807	0	4	mitochondrial RNA 3'-end processing	BP	1	1
GO:0000966	1	0.982399	0	6	RNA 5'-end processing	BP	1	1
GO:0000967	1	0.993969	0	2	rRNA 5'-end processing	BP	1	1
GO:0000972	1	0.980315	0	6	transcription-dependent tethering of RNA polymerase II gene DNA at nuclear periphery	BP	1	1
GO:0000973	1	0.983053	0	6	posttranscriptional tethering of RNA polymerase II gene DNA at nuclear periphery	BP	1	1
GO:0000974	1	0.948814	0	18	Prp19 complex	CC	1	1
GO:0000977	1	0.936423	0	25	RNA polymerase II transcription regulatory region sequence-specific DNA binding	MF	1	1
GO:0000979	1	0.997139	0	1	RNA polymerase II core promoter sequence-specific DNA binding	MF	1	1
GO:0000987	1	0.952862	0	17	cis-regulatory region sequence-specific DNA binding	MF	1	1
GO:0000993	1	0.960153	0	15	RNA polymerase II complex binding	MF	1	1
GO:0000995	1	0.993918	0	2	RNA polymerase III general transcription initiation factor activity	MF	1	1
GO:0001006	1	0.994022	0	2	RNA polymerase III type 3 promoter sequence-specific DNA binding	MF	1	1
GO:0001046	1	0.977192	0	8	core promoter sequence-specific DNA binding	MF	1	1
GO:0001054	1	0.997029	0	1	RNA polymerase I activity	MF	1	1
GO:0001055	1	0.998115	0	1	RNA polymerase II activity	MF	1	1
GO:0001056	1	0.997029	0	1	RNA polymerase III activity	MF	1	1
GO:0001091	1	0.993817	0	2	RNA polymerase II general transcription initiation factor binding	MF	1	1
GO:0001093	1	0.991065	0	3	TFIIB-class transcription factor binding	MF	1	1
GO:0001094	1	0.997139	0	1	TFIID-class transcription factor complex binding	MF	1	1
GO:0001096	1	0.997006	0	1	TFIIF-class transcription factor complex binding	MF	1	1
GO:0001147	1	0.972645	0	8	transcription termination site sequence-specific DNA binding	MF	1	1
GO:0001156	1	0.997006	0	1	TFIIIC-class transcription factor complex binding	MF	1	1
GO:0001164	1	0.997006	0	1	RNA polymerase I core promoter sequence-specific DNA binding	MF	1	1
GO:0001165	1	0.994076	0	2	RNA polymerase I cis-regulatory region sequence-specific DNA binding	MF	1	1
GO:0001172	1	0.996987	0	1	transcription, RNA-templated	BP	1	1
GO:0001181	1	0.997039	0	1	RNA polymerase I general transcription initiation factor activity	MF	1	1
GO:0001188	1	0.997006	0	1	RNA polymerase I preinitiation complex assembly	BP	1	1
GO:0001193	1	0.998248	0	1	maintenance of transcriptional fidelity during DNA-templated transcription elongation from RNA polymerase II promoter	BP	1	1
GO:0001216	1	0.982484	0	6	DNA-binding transcription activator activity	MF	1	1
GO:0001221	1	0.997007	0	1	transcription coregulator binding	MF	1	1
GO:0001222	1	0.997352	0	1	transcription corepressor binding	MF	1	1
GO:0001401	1	0.985404	0	5	SAM complex	CC	1	1
GO:0001405	1	0.989023	0	4	PAM complex, Tim23 associated import motor	CC	1	1
GO:0001409	1	0.997006	0	1	guanine nucleotide transmembrane transporter activity	MF	1	1
GO:0001510	1	0.978482	0	9	RNA methylation	BP	1	1
GO:0001516	1	0.997096	0	1	prostaglandin biosynthetic process	BP	1	1
GO:0001522	1	0.994086	0	2	pseudouridine synthesis	BP	1	1
GO:0001525	1	0.99251	0	3	angiogenesis	BP	1	1
GO:0001530	1	0.997007	0	1	lipopolysaccharide binding	MF	1	1
GO:0001533	1	0.997024	0	1	cornified envelope	CC	1	1
GO:0001541	1	0.992929	0	3	ovarian follicle development	BP	1	1
GO:0001547	1	0.996436	0	1	antral ovarian follicle growth	BP	1	1
GO:0001558	1	0.912848	0	34	regulation of cell growth	BP	1	1
GO:0001560	1	0.997118	0	1	regulation of cell growth by extracellular stimulus	BP	1	1
GO:0001561	1	0.976558	0	8	fatty acid alpha-oxidation	BP	1	1
GO:0001568	1	0.997028	0	1	blood vessel development	BP	1	1
GO:0001570	1	0.99697	0	1	vasculogenesis	BP	1	1
GO:0001576	1	0.997139	0	1	globoside biosynthetic process	BP	1	1
GO:0001578	1	0.982089	0	6	microtubule bundle formation	BP	1	1
GO:0001618	1	0.996888	0	1	virus receptor activity	MF	1	1
GO:0001649	1	0.994639	0	2	osteoblast differentiation	BP	1	1
GO:0001650	1	0.994184	0	2	fibrillar center	CC	1	1
GO:0001653	1	0.89857	0	38	peptide receptor activity	MF	1	1
GO:0001664	1	0.980657	0	7	G protein-coupled receptor binding	MF	1	1
GO:0001666	1	0.879194	0	43	response to hypoxia	BP	1	1
GO:0001667	1	0.99179	0	3	ameboidal-type cell migration	BP	1	1
GO:0001673	1	0.98976	0	4	male germ cell nucleus	CC	1	1
GO:0001676	1	0.989431	0	4	long-chain fatty acid metabolic process	BP	1	1
GO:0001678	1	0.985126	0	5	cellular glucose homeostasis	BP	1	1
GO:0001682	1	0.991061	0	3	tRNA 5'-leader removal	BP	1	1
GO:0001701	1	0.997028	0	1	in utero embryonic development	BP	1	1
GO:0001708	1	0.93274	0	21	cell fate specification	BP	1	1
GO:0001709	1	0.970626	0	11	cell fate determination	BP	1	1
GO:0001714	1	0.997037	0	1	endodermal cell fate specification	BP	1	1
GO:0001727	1	0.971907	0	10	lipid kinase activity	MF	1	1
GO:0001729	1	0.997006	0	1	ceramide kinase activity	MF	1	1
GO:0001731	1	0.97972	0	7	formation of translation preinitiation complex	BP	1	1
GO:0001732	1	0.948962	0	18	formation of cytoplasmic translation initiation complex	BP	1	1
GO:0001734	1	0.997007	0	1	mRNA (N6-adenosine)-methyltransferase activity	MF	1	1
GO:0001735	1	0.997006	0	1	prenylcysteine oxidase activity	MF	1	1
GO:0001736	1	0.984571	0	5	establishment of planar polarity	BP	1	1
GO:0001756	1	0.991351	0	3	somitogenesis	BP	1	1
GO:0001763	1	0.997177	0	1	morphogenesis of a branching structure	BP	1	1
GO:0001772	1	0.991179	0	3	immunological synapse	CC	1	1
GO:0001822	1	0.994181	0	2	kidney development	BP	1	1
GO:0001824	1	0.997006	0	1	blastocyst development	BP	1	1
GO:0001825	1	0.997139	0	1	blastocyst formation	BP	1	1
GO:0001827	1	0.997007	0	1	inner cell mass cell fate commitment	BP	1	1
GO:0001828	1	0.997007	0	1	inner cell mass cellular morphogenesis	BP	1	1
GO:0001841	1	0.997028	0	1	neural tube formation	BP	1	1
GO:0001872	1	0.973604	0	10	(1->3)-beta-D-glucan binding	MF	1	1
GO:0001878	1	0.997082	0	1	response to yeast	BP	1	1
GO:0001881	1	0.997592	0	1	receptor recycling	BP	1	1
GO:0001887	1	0.976474	0	8	selenium compound metabolic process	BP	1	1
GO:0001933	1	0.992127	0	3	negative regulation of protein phosphorylation	BP	1	1
GO:0001934	1	0.992783	0	3	positive regulation of protein phosphorylation	BP	1	1
GO:0001947	1	0.994195	0	2	heart looping	BP	1	1
GO:0002020	1	0.981913	0	7	protease binding	MF	1	1
GO:0002027	1	0.994039	0	2	regulation of heart rate	BP	1	1
GO:0002058	1	0.997018	0	1	uracil binding	MF	1	1
GO:0002083	1	0.997006	0	1	4-hydroxybenzoate decaprenyltransferase activity	MF	1	1
GO:0002084	1	0.971872	0	10	protein depalmitoylation	BP	1	1
GO:0002088	1	0.997219	0	1	lens development in camera-type eye	BP	1	1
GO:0002091	1	0.991046	0	3	negative regulation of receptor internalization	BP	1	1
GO:0002092	1	0.992474	0	3	positive regulation of receptor internalization	BP	1	1
GO:0002094	1	0.985615	0	5	polyprenyltransferase activity	MF	1	1
GO:0002098	1	0.967175	0	12	tRNA wobble uridine modification	BP	1	1
GO:0002100	1	0.988638	0	4	tRNA wobble adenosine to inosine editing	BP	1	1
GO:0002103	1	0.997302	0	1	endonucleolytic cleavage of tetracistronic rRNA transcript (SSU-rRNA, LSU-rRNA, 4.5S-rRNA, 5S-rRNA)	BP	1	1
GO:0002127	1	0.997006	0	1	tRNA wobble base cytosine methylation	BP	1	1
GO:0002131	1	0.997029	0	1	wobble position cytosine ribose methylation	BP	1	1
GO:0002132	1	0.997029	0	1	wobble position uridine ribose methylation	BP	1	1
GO:0002143	1	0.983286	0	6	tRNA wobble position uridine thiolation	BP	1	1
GO:0002144	1	0.997089	0	1	cytosolic tRNA wobble base thiouridylase complex	CC	1	1
GO:0002153	1	0.99457	0	2	steroid receptor RNA activator RNA binding	MF	1	1
GO:0002155	1	0.997017	0	1	regulation of thyroid hormone mediated signaling pathway	BP	1	1
GO:0002161	1	0.953876	0	16	aminoacyl-tRNA editing activity	MF	1	1
GO:0002181	1	0.90636	0	42	cytoplasmic translation	BP	1	1
GO:0002182	1	0.984836	0	7	cytoplasmic translational elongation	BP	1	1
GO:0002183	1	0.967495	0	12	cytoplasmic translational initiation	BP	1	1
GO:0002184	1	0.988103	0	4	cytoplasmic translational termination	BP	1	1
GO:0002188	1	0.994018	0	2	translation reinitiation	BP	1	1
GO:0002189	1	0.994054	0	2	ribose phosphate diphosphokinase complex	CC	1	1
GO:0002191	1	0.99131	0	3	cap-dependent translational initiation	BP	1	1
GO:0002213	1	0.918745	0	23	defense response to insect	BP	1	1
GO:0002215	1	0.982814	0	6	defense response to nematode	BP	1	1
GO:0002221	1	0.926866	0	26	pattern recognition receptor signaling pathway	BP	1	1
GO:0002229	1	0.804421	0	75	defense response to oomycetes	BP	1	1
GO:0002230	1	0.991168	0	3	positive regulation of defense response to virus by host	BP	1	1
GO:0002239	1	0.946933	0	17	response to oomycetes	BP	1	1
GO:0002240	1	0.985356	0	6	response to molecule of oomycetes origin	BP	1	1
GO:0002244	1	0.998451	0	1	hematopoietic progenitor cell differentiation	BP	1	1
GO:0002253	1	0.960864	0	18	activation of immune response	BP	1	1
GO:0002276	1	0.997006	0	1	basophil activation involved in immune response	BP	1	1
GO:0002353	1	0.997017	0	1	plasma kallikrein-kinin cascade	BP	1	1
GO:0002376	1	0.989736	0	4	immune system process	BP	1	1
GO:0002539	1	0.988607	0	4	prostaglandin production involved in inflammatory response	BP	1	1
GO:0002679	1	0.985466	0	5	respiratory burst involved in defense response	BP	1	1
GO:0002752	1	0.994022	0	2	cell surface pattern recognition receptor signaling pathway	BP	1	1
GO:0002758	1	0.973119	0	9	innate immune response-activating signal transduction	BP	1	1
GO:0002764	1	0.914619	0	35	immune response-regulating signaling pathway	BP	1	1
GO:0002926	1	0.989386	0	4	tRNA wobble base 5-methoxycarbonylmethyl-2-thiouridinylation	BP	1	1
GO:0002933	1	0.997007	0	1	lipid hydroxylation	BP	1	1
GO:0002935	1	0.994035	0	2	tRNA (adenine-C2-)-methyltransferase activity	MF	1	1
GO:0002939	1	0.99112	0	3	tRNA N1-guanine methylation	BP	1	1
GO:0002940	1	0.997006	0	1	tRNA N2-guanine methylation	BP	1	1
GO:0002943	1	0.99117	0	3	tRNA dihydrouridine synthesis	BP	1	1
GO:0002946	1	0.99418	0	2	tRNA C5-cytosine methylation	BP	1	1
GO:0002949	1	0.991169	0	3	tRNA threonylcarbamoyladenosine modification	BP	1	1
GO:0002953	1	0.994415	0	2	5'-deoxynucleotidase activity	MF	1	1
GO:0003002	1	0.995026	0	2	regionalization	BP	1	1
GO:0003006	1	0.976123	0	8	developmental process involved in reproduction	BP	1	1
GO:0003085	1	0.997017	0	1	negative regulation of systemic arterial blood pressure	BP	1	1
GO:0003228	1	0.997159	0	1	atrial cardiac muscle tissue development	BP	1	1
GO:0003283	1	0.997014	0	1	atrial septum development	BP	1	1
GO:0003330	1	0.996959	0	1	regulation of extracellular matrix constituent secretion	BP	1	1
GO:0003333	1	0.853397	0	54	amino acid transmembrane transport	BP	1	1
GO:0003376	1	0.998352	0	1	sphingosine-1-phosphate receptor signaling pathway	BP	1	1
GO:0003400	1	0.989602	0	4	regulation of COPII vesicle coating	BP	1	1
GO:0003676	1	4.8783e-05	0	3522	nucleic acid binding	MF	1	0.0640684
GO:0003678	1	0.82155	0	69	DNA helicase activity	MF	1	1
GO:0003680	1	0.915475	0	31	minor groove of adenine-thymine-rich DNA binding	MF	1	1
GO:0003681	1	0.994022	0	2	bent DNA binding	MF	1	1
GO:0003682	1	0.680998	0	129	chromatin binding	MF	1	1
GO:0003684	1	0.894704	0	37	damaged DNA binding	MF	1	1
GO:0003688	1	0.955065	0	16	DNA replication origin binding	MF	1	1
GO:0003689	1	0.991173	0	3	DNA clamp loader activity	MF	1	1
GO:0003691	1	0.982204	0	6	double-stranded telomeric DNA binding	MF	1	1
GO:0003711	1	0.997007	0	1	transcription elongation regulator activity	MF	1	1
GO:0003712	1	0.768556	0	94	transcription coregulator activity	MF	1	1
GO:0003714	1	0.888129	0	41	transcription corepressor activity	MF	1	1
GO:0003724	1	0.667303	0	138	RNA helicase activity	MF	1	1
GO:0003725	1	0.942305	0	21	double-stranded RNA binding	MF	1	1
GO:0003726	1	0.997009	0	1	double-stranded RNA adenosine deaminase activity	MF	1	1
GO:0003730	1	0.918508	0	29	mRNA 3'-UTR binding	MF	1	1
GO:0003735	1	0.317936	0	472	structural constituent of ribosome	MF	1	1
GO:0003743	1	0.766166	0	99	translation initiation factor activity	MF	1	1
GO:0003746	1	0.805402	0	78	translation elongation factor activity	MF	1	1
GO:0003747	1	0.976583	0	8	translation release factor activity	MF	1	1
GO:0003756	1	0.928451	0	25	protein disulfide isomerase activity	MF	1	1
GO:0003774	1	0.947116	0	18	motor activity	MF	1	1
GO:0003777	1	0.803844	0	76	microtubule motor activity	MF	1	1
GO:0003785	1	0.995911	0	2	actin monomer binding	MF	1	1
GO:0003796	1	0.9917	0	3	lysozyme activity	MF	1	1
GO:0003824	1	0.542358	0	263	catalytic activity	MF	1	1
GO:0003825	1	0.978344	0	8	alpha,alpha-trehalose-phosphate synthase (UDP-forming) activity	MF	1	1
GO:0003827	1	0.997013	0	1	alpha-1,3-mannosylglycoprotein 2-beta-N-acetylglucosaminyltransferase activity	MF	1	1
GO:0003830	1	0.988079	0	4	beta-1,4-mannosylglycoprotein 4-beta-N-acetylglucosaminyltransferase activity	MF	1	1
GO:0003831	1	0.997035	0	1	beta-N-acetylglucosaminylglycopeptide beta-1,4-galactosyltransferase activity	MF	1	1
GO:0003837	1	0.994157	0	2	beta-ureidopropionase activity	MF	1	1
GO:0003838	1	0.994152	0	2	sterol 24-C-methyltransferase activity	MF	1	1
GO:0003839	1	0.994706	0	2	gamma-glutamylcyclotransferase activity	MF	1	1
GO:0003841	1	0.972317	0	10	1-acylglycerol-3-phosphate O-acyltransferase activity	MF	1	1
GO:0003843	1	0.943787	0	16	1,3-beta-D-glucan synthase activity	MF	1	1
GO:0003844	1	0.98455	0	6	1,4-alpha-glucan branching enzyme activity	MF	1	1
GO:0003846	1	0.971706	0	10	2-acylglycerol O-acyltransferase activity	MF	1	1
GO:0003848	1	0.995777	0	2	2-amino-4-hydroxy-6-hydroxymethyldihydropteridine diphosphokinase activity	MF	1	1
GO:0003849	1	0.983613	0	6	3-deoxy-7-phosphoheptulonate synthase activity	MF	1	1
GO:0003852	1	0.991323	0	4	2-isopropylmalate synthase activity	MF	1	1
GO:0003853	1	0.992796	0	3	2-methylacyl-CoA dehydrogenase activity	MF	1	1
GO:0003854	1	0.973824	0	9	3-beta-hydroxy-delta5-steroid dehydrogenase activity	MF	1	1
GO:0003855	1	0.994022	0	2	3-dehydroquinate dehydratase activity	MF	1	1
GO:0003856	1	0.994146	0	2	3-dehydroquinate synthase activity	MF	1	1
GO:0003857	1	0.968108	0	12	3-hydroxyacyl-CoA dehydrogenase activity	MF	1	1
GO:0003860	1	0.976617	0	8	3-hydroxyisobutyryl-CoA hydrolase activity	MF	1	1
GO:0003861	1	0.989875	0	4	3-isopropylmalate dehydratase activity	MF	1	1
GO:0003862	1	0.988352	0	4	3-isopropylmalate dehydrogenase activity	MF	1	1
GO:0003863	1	0.981062	0	7	3-methyl-2-oxobutanoate dehydrogenase (2-methylpropanoyl-transferring) activity	MF	1	1
GO:0003864	1	0.997039	0	1	3-methyl-2-oxobutanoate hydroxymethyltransferase activity	MF	1	1
GO:0003865	1	0.974019	0	10	3-oxo-5-alpha-steroid 4-dehydrogenase activity	MF	1	1
GO:0003866	1	0.981838	0	7	3-phosphoshikimate 1-carboxyvinyltransferase activity	MF	1	1
GO:0003867	1	0.9899	0	4	4-aminobutyrate transaminase activity	MF	1	1
GO:0003871	1	0.991737	0	3	5-methyltetrahydropteroyltriglutamate-homocysteine S-methyltransferase activity	MF	1	1
GO:0003872	1	0.965764	0	13	6-phosphofructokinase activity	MF	1	1
GO:0003876	1	0.997006	0	1	AMP deaminase activity	MF	1	1
GO:0003878	1	0.968575	0	11	ATP citrate synthase activity	MF	1	1
GO:0003879	1	0.991332	0	3	ATP phosphoribosyltransferase activity	MF	1	1
GO:0003881	1	0.996167	0	2	CDP-diacylglycerol-inositol 3-phosphatidyltransferase activity	MF	1	1
GO:0003882	1	0.989978	0	4	CDP-diacylglycerol-serine O-phosphatidyltransferase activity	MF	1	1
GO:0003883	1	0.994022	0	2	CTP synthase activity	MF	1	1
GO:0003885	1	0.989	0	4	D-arabinono-1,4-lactone oxidase activity	MF	1	1
GO:0003886	1	0.962213	0	13	DNA (cytosine-5-)-methyltransferase activity	MF	1	1
GO:0003887	1	0.010019	0	1763	DNA-directed DNA polymerase activity	MF	1	1
GO:0003896	1	0.993752	0	2	DNA primase activity	MF	1	1
GO:0003899	1	0.823666	0	69	DNA-directed 5'-3' RNA polymerase activity	MF	1	1
GO:0003904	1	0.985134	0	5	deoxyribodipyrimidine photo-lyase activity	MF	1	1
GO:0003905	1	0.988581	0	4	alkylbase DNA N-glycosylase activity	MF	1	1
GO:0003906	1	0.964846	0	13	DNA-(apurinic or apyrimidinic site) endonuclease activity	MF	1	1
GO:0003910	1	0.987244	0	5	DNA ligase (ATP) activity	MF	1	1
GO:0003913	1	0.99403	0	2	DNA photolyase activity	MF	1	1
GO:0003914	1	0.994021	0	2	DNA (6-4) photolyase activity	MF	1	1
GO:0003916	1	0.991908	0	3	DNA topoisomerase activity	MF	1	1
GO:0003917	1	0.985953	0	5	DNA topoisomerase type I (single strand cut, ATP-independent) activity	MF	1	1
GO:0003918	1	0.97403	0	9	DNA topoisomerase type II (double strand cut, ATP-hydrolyzing) activity	MF	1	1
GO:0003919	1	0.988201	0	4	FMN adenylyltransferase activity	MF	1	1
GO:0003921	1	0.997006	0	1	GMP synthase activity	MF	1	1
GO:0003922	1	0.980064	0	7	GMP synthase (glutamine-hydrolyzing) activity	MF	1	1
GO:0003923	1	0.994021	0	2	GPI-anchor transamidase activity	MF	1	1
GO:0003924	1	0.484868	0	264	GTPase activity	MF	1	1
GO:0003925	1	0.985592	0	5	NA	NA	1	1
GO:0003934	1	0.997007	0	1	GTP cyclohydrolase I activity	MF	1	1
GO:0003935	1	0.994022	0	2	GTP cyclohydrolase II activity	MF	1	1
GO:0003937	1	0.997006	0	1	IMP cyclohydrolase activity	MF	1	1
GO:0003938	1	0.997023	0	1	IMP dehydrogenase activity	MF	1	1
GO:0003939	1	0.994286	0	2	L-iditol 2-dehydrogenase activity	MF	1	1
GO:0003941	1	0.985472	0	5	L-serine ammonia-lyase activity	MF	1	1
GO:0003942	1	0.997012	0	1	N-acetyl-gamma-glutamyl-phosphate reductase activity	MF	1	1
GO:0003948	1	0.997006	0	1	N4-(beta-N-acetylglucosaminyl)-L-asparaginase activity	MF	1	1
GO:0003949	1	0.997057	0	1	1-(5-phosphoribosyl)-5-[(5-phosphoribosylamino)methylideneamino]imidazole-4-carboxamide isomerase activity	MF	1	1
GO:0003950	1	0.967431	0	11	NAD+ ADP-ribosyltransferase activity	MF	1	1
GO:0003951	1	0.979408	0	7	NAD+ kinase activity	MF	1	1
GO:0003952	1	0.997006	0	1	NAD+ synthase (glutamine-hydrolyzing) activity	MF	1	1
GO:0003953	1	0.944759	0	19	NAD+ nucleosidase activity	MF	1	1
GO:0003954	1	0.994277	0	2	NADH dehydrogenase activity	MF	1	1
GO:0003955	1	0.98184	0	7	NAD(P)H dehydrogenase (quinone) activity	MF	1	1
GO:0003958	1	0.974329	0	9	NADPH-hemoprotein reductase activity	MF	1	1
GO:0003959	1	0.991178	0	3	NADPH dehydrogenase activity	MF	1	1
GO:0003960	1	0.994502	0	2	NADPH:quinone reductase activity	MF	1	1
GO:0003962	1	0.98821	0	4	cystathionine gamma-synthase activity	MF	1	1
GO:0003964	1	2.65675e-06	0	4518	RNA-directed DNA polymerase activity	MF	1	0.0209352
GO:0003968	1	0.922979	0	34	RNA-directed 5'-3' RNA polymerase activity	MF	1	1
GO:0003972	1	0.99127	0	3	RNA ligase (ATP) activity	MF	1	1
GO:0003973	1	0.979412	0	7	(S)-2-hydroxy-acid oxidase activity	MF	1	1
GO:0003975	1	0.997036	0	1	UDP-N-acetylglucosamine-dolichyl-phosphate N-acetylglucosaminephosphotransferase activity	MF	1	1
GO:0003977	1	0.994022	0	2	UDP-N-acetylglucosamine diphosphorylase activity	MF	1	1
GO:0003978	1	0.979526	0	7	UDP-glucose 4-epimerase activity	MF	1	1
GO:0003979	1	0.979625	0	7	UDP-glucose 6-dehydrogenase activity	MF	1	1
GO:0003980	1	0.996336	0	1	UDP-glucose:glycoprotein glucosyltransferase activity	MF	1	1
GO:0003984	1	0.98821	0	4	acetolactate synthase activity	MF	1	1
GO:0003985	1	0.994085	0	2	acetyl-CoA C-acetyltransferase activity	MF	1	1
GO:0003986	1	0.989059	0	4	acetyl-CoA hydrolase activity	MF	1	1
GO:0003987	1	0.988079	0	4	acetate-CoA ligase activity	MF	1	1
GO:0003988	1	0.991095	0	3	acetyl-CoA C-acyltransferase activity	MF	1	1
GO:0003989	1	0.97199	0	9	acetyl-CoA carboxylase activity	MF	1	1
GO:0003991	1	0.994161	0	2	acetylglutamate kinase activity	MF	1	1
GO:0003992	1	0.995121	0	2	N2-acetyl-L-ornithine:2-oxoglutarate 5-aminotransferase activity	MF	1	1
GO:0003993	1	0.891491	0	41	acid phosphatase activity	MF	1	1
GO:0003994	1	0.991035	0	3	aconitate hydratase activity	MF	1	1
GO:0003995	1	0.98105	0	7	acyl-CoA dehydrogenase activity	MF	1	1
GO:0003997	1	0.982945	0	5	acyl-CoA oxidase activity	MF	1	1
GO:0003998	1	0.993134	0	3	acylphosphatase activity	MF	1	1
GO:0003999	1	0.984603	0	6	adenine phosphoribosyltransferase activity	MF	1	1
GO:0004001	1	0.9942	0	2	adenosine kinase activity	MF	1	1
GO:0004013	1	0.982327	0	6	adenosylhomocysteinase activity	MF	1	1
GO:0004014	1	0.969812	0	11	adenosylmethionine decarboxylase activity	MF	1	1
GO:0004015	1	0.986936	0	5	adenosylmethionine-8-amino-7-oxononanoate transaminase activity	MF	1	1
GO:0004016	1	0.974899	0	9	adenylate cyclase activity	MF	1	1
GO:0004017	1	0.95708	0	16	adenylate kinase activity	MF	1	1
GO:0004018	1	0.994154	0	2	N6-(1,2-dicarboxyethyl)AMP AMP-lyase (fumarate-forming) activity	MF	1	1
GO:0004019	1	0.979489	0	7	adenylosuccinate synthase activity	MF	1	1
GO:0004020	1	0.982549	0	6	adenylylsulfate kinase activity	MF	1	1
GO:0004021	1	0.982483	0	6	L-alanine:2-oxoglutarate aminotransferase activity	MF	1	1
GO:0004028	1	0.997009	0	1	3-chloroallyl aldehyde dehydrogenase activity	MF	1	1
GO:0004030	1	0.997026	0	1	aldehyde dehydrogenase [NAD(P)+] activity	MF	1	1
GO:0004031	1	0.923437	0	26	aldehyde oxidase activity	MF	1	1
GO:0004032	1	0.983852	0	6	alditol:NADP+ 1-oxidoreductase activity	MF	1	1
GO:0004033	1	0.961064	0	14	aldo-keto reductase (NADP) activity	MF	1	1
GO:0004034	1	0.977121	0	8	aldose 1-epimerase activity	MF	1	1
GO:0004038	1	0.997006	0	1	allantoinase activity	MF	1	1
GO:0004040	1	0.980734	0	7	amidase activity	MF	1	1
GO:0004042	1	0.994028	0	2	acetyl-CoA:L-glutamate N-acetyltransferase activity	MF	1	1
GO:0004044	1	0.979962	0	7	amidophosphoribosyltransferase activity	MF	1	1
GO:0004045	1	0.983969	0	6	aminoacyl-tRNA hydrolase activity	MF	1	1
GO:0004046	1	0.992174	0	3	aminoacylase activity	MF	1	1
GO:0004047	1	0.997015	0	1	aminomethyltransferase activity	MF	1	1
GO:0004048	1	0.988246	0	4	anthranilate phosphoribosyltransferase activity	MF	1	1
GO:0004049	1	0.994179	0	2	anthranilate synthase activity	MF	1	1
GO:0004053	1	0.995577	0	2	arginase activity	MF	1	1
GO:0004055	1	0.997013	0	1	argininosuccinate synthase activity	MF	1	1
GO:0004056	1	0.997006	0	1	argininosuccinate lyase activity	MF	1	1
GO:0004057	1	0.997006	0	1	arginyltransferase activity	MF	1	1
GO:0004059	1	0.998136	0	1	aralkylamine N-acetyltransferase activity	MF	1	1
GO:0004061	1	0.989708	0	4	arylformamidase activity	MF	1	1
GO:0004066	1	0.991046	0	3	asparagine synthase (glutamine-hydrolyzing) activity	MF	1	1
GO:0004067	1	0.99429	0	2	asparaginase activity	MF	1	1
GO:0004069	1	0.974609	0	9	L-aspartate:2-oxoglutarate aminotransferase activity	MF	1	1
GO:0004070	1	0.966254	0	12	aspartate carbamoyltransferase activity	MF	1	1
GO:0004072	1	0.992585	0	3	aspartate kinase activity	MF	1	1
GO:0004073	1	0.997097	0	1	aspartate-semialdehyde dehydrogenase activity	MF	1	1
GO:0004075	1	0.991706	0	2	biotin carboxylase activity	MF	1	1
GO:0004076	1	0.997035	0	1	biotin synthase activity	MF	1	1
GO:0004077	1	0.991452	0	3	biotin-[acetyl-CoA-carboxylase] ligase activity	MF	1	1
GO:0004078	1	0.991452	0	3	biotin-[methylcrotonoyl-CoA-carboxylase] ligase activity	MF	1	1
GO:0004081	1	0.995023	0	2	bis(5'-nucleosyl)-tetraphosphatase (asymmetrical) activity	MF	1	1
GO:0004084	1	0.997034	0	1	branched-chain-amino-acid transaminase activity	MF	1	1
GO:0004088	1	0.991022	0	3	carbamoyl-phosphate synthase (glutamine-hydrolyzing) activity	MF	1	1
GO:0004089	1	0.964953	0	13	carbonate dehydratase activity	MF	1	1
GO:0004090	1	0.995581	0	2	carbonyl reductase (NADPH) activity	MF	1	1
GO:0004096	1	0.988217	0	4	catalase activity	MF	1	1
GO:0004097	1	0.960609	0	14	catechol oxidase activity	MF	1	1
GO:0004103	1	0.991218	0	3	choline kinase activity	MF	1	1
GO:0004105	1	0.99717	0	1	choline-phosphate cytidylyltransferase activity	MF	1	1
GO:0004106	1	0.997085	0	1	chorismate mutase activity	MF	1	1
GO:0004107	1	0.992629	0	3	chorismate synthase activity	MF	1	1
GO:0004108	1	0.994033	0	3	citrate (Si)-synthase activity	MF	1	1
GO:0004109	1	0.986974	0	5	coproporphyrinogen oxidase activity	MF	1	1
GO:0004113	1	0.992886	0	3	2',3'-cyclic-nucleotide 3'-phosphodiesterase activity	MF	1	1
GO:0004121	1	0.997039	0	1	cystathionine beta-lyase activity	MF	1	1
GO:0004123	1	0.988771	0	4	cystathionine gamma-lyase activity	MF	1	1
GO:0004124	1	0.982268	0	7	cysteine synthase activity	MF	1	1
GO:0004126	1	0.994459	0	2	cytidine deaminase activity	MF	1	1
GO:0004127	1	0.980302	0	7	cytidylate kinase activity	MF	1	1
GO:0004128	1	0.994311	0	2	cytochrome-b5 reductase activity, acting on NAD(P)H	MF	1	1
GO:0004129	1	0.987655	0	5	cytochrome-c oxidase activity	MF	1	1
GO:0004134	1	0.997006	0	1	4-alpha-glucanotransferase activity	MF	1	1
GO:0004136	1	0.997006	0	1	deoxyadenosine kinase activity	MF	1	1
GO:0004137	1	0.997006	0	1	deoxycytidine kinase activity	MF	1	1
GO:0004138	1	0.997006	0	1	deoxyguanosine kinase activity	MF	1	1
GO:0004140	1	0.991562	0	4	dephospho-CoA kinase activity	MF	1	1
GO:0004141	1	0.997006	0	1	dethiobiotin synthase activity	MF	1	1
GO:0004142	1	0.991495	0	3	diacylglycerol cholinephosphotransferase activity	MF	1	1
GO:0004143	1	0.973398	0	9	diacylglycerol kinase activity	MF	1	1
GO:0004144	1	0.942323	0	20	diacylglycerol O-acyltransferase activity	MF	1	1
GO:0004146	1	0.997006	0	1	dihydrofolate reductase activity	MF	1	1
GO:0004148	1	0.97947	0	8	dihydrolipoyl dehydrogenase activity	MF	1	1
GO:0004149	1	0.994025	0	2	dihydrolipoyllysine-residue succinyltransferase activity	MF	1	1
GO:0004150	1	0.994963	0	2	dihydroneopterin aldolase activity	MF	1	1
GO:0004152	1	0.99701	0	1	dihydroorotate dehydrogenase activity	MF	1	1
GO:0004156	1	0.995777	0	2	dihydropteroate synthase activity	MF	1	1
GO:0004157	1	0.997007	0	1	dihydropyrimidinase activity	MF	1	1
GO:0004160	1	0.994022	0	2	dihydroxy-acid dehydratase activity	MF	1	1
GO:0004161	1	0.971789	0	10	dimethylallyltranstransferase activity	MF	1	1
GO:0004163	1	0.997023	0	1	diphosphomevalonate decarboxylase activity	MF	1	1
GO:0004165	1	0.958282	0	16	dodecenoyl-CoA delta-isomerase activity	MF	1	1
GO:0004167	1	0.995498	0	2	dopachrome isomerase activity	MF	1	1
GO:0004170	1	0.993217	0	3	dUTP diphosphatase activity	MF	1	1
GO:0004174	1	0.99114	0	3	electron-transferring-flavoprotein dehydrogenase activity	MF	1	1
GO:0004175	1	0.918997	0	31	endopeptidase activity	MF	1	1
GO:0004176	1	0.898736	0	37	ATP-dependent peptidase activity	MF	1	1
GO:0004177	1	0.958951	0	14	aminopeptidase activity	MF	1	1
GO:0004180	1	0.986989	0	5	carboxypeptidase activity	MF	1	1
GO:0004181	1	0.984058	0	6	metallocarboxypeptidase activity	MF	1	1
GO:0004190	1	6.76152e-06	0	4205	aspartic-type endopeptidase activity	MF	1	0.0266404
GO:0004197	1	0.753606	0	100	cysteine-type endopeptidase activity	MF	1	1
GO:0004198	1	0.95847	0	17	calcium-dependent cysteine-type endopeptidase activity	MF	1	1
GO:0004222	1	0.845098	0	58	metalloendopeptidase activity	MF	1	1
GO:0004252	1	0.564156	0	198	serine-type endopeptidase activity	MF	1	1
GO:0004298	1	0.980898	0	8	threonine-type endopeptidase activity	MF	1	1
GO:0004300	1	0.949875	0	19	enoyl-CoA hydratase activity	MF	1	1
GO:0004301	1	0.948634	0	19	epoxide hydrolase activity	MF	1	1
GO:0004303	1	0.997125	0	1	estradiol 17-beta-dehydrogenase activity	MF	1	1
GO:0004305	1	0.991218	0	3	ethanolamine kinase activity	MF	1	1
GO:0004306	1	0.994808	0	2	ethanolamine-phosphate cytidylyltransferase activity	MF	1	1
GO:0004307	1	0.997007	0	1	ethanolaminephosphotransferase activity	MF	1	1
GO:0004309	1	0.997006	0	1	exopolyphosphatase activity	MF	1	1
GO:0004310	1	0.994025	0	2	farnesyl-diphosphate farnesyltransferase activity	MF	1	1
GO:0004311	1	0.957382	0	15	farnesyltranstransferase activity	MF	1	1
GO:0004312	1	0.997067	0	1	fatty acid synthase activity	MF	1	1
GO:0004314	1	0.997067	0	1	[acyl-carrier-protein] S-malonyltransferase activity	MF	1	1
GO:0004315	1	0.938377	0	22	3-oxoacyl-[acyl-carrier-protein] synthase activity	MF	1	1
GO:0004316	1	0.989266	0	4	3-oxoacyl-[acyl-carrier-protein] reductase (NADPH) activity	MF	1	1
GO:0004317	1	0.997314	0	1	3-hydroxypalmitoyl-[acyl-carrier-protein] dehydratase activity	MF	1	1
GO:0004318	1	0.99114	0	3	enoyl-[acyl-carrier-protein] reductase (NADH) activity	MF	1	1
GO:0004320	1	0.997021	0	1	oleoyl-[acyl-carrier-protein] hydrolase activity	MF	1	1
GO:0004321	1	0.992396	0	3	fatty-acyl-CoA synthase activity	MF	1	1
GO:0004322	1	0.992387	0	3	ferroxidase activity	MF	1	1
GO:0004324	1	0.994094	0	2	ferredoxin-NADP+ reductase activity	MF	1	1
GO:0004325	1	0.994022	0	2	ferrochelatase activity	MF	1	1
GO:0004326	1	0.988645	0	4	tetrahydrofolylpolyglutamate synthase activity	MF	1	1
GO:0004328	1	0.997159	0	1	formamidase activity	MF	1	1
GO:0004329	1	0.997006	0	1	formate-tetrahydrofolate ligase activity	MF	1	1
GO:0004332	1	0.972535	0	10	fructose-bisphosphate aldolase activity	MF	1	1
GO:0004333	1	0.997006	0	1	fumarate hydratase activity	MF	1	1
GO:0004334	1	0.99405	0	2	fumarylacetoacetase activity	MF	1	1
GO:0004335	1	0.997139	0	1	galactokinase activity	MF	1	1
GO:0004336	1	0.993962	0	2	galactosylceramidase activity	MF	1	1
GO:0004337	1	0.971789	0	10	geranyltranstransferase activity	MF	1	1
GO:0004338	1	0.991205	0	3	glucan exo-1,3-beta-glucosidase activity	MF	1	1
GO:0004340	1	0.991047	0	3	glucokinase activity	MF	1	1
GO:0004343	1	0.993338	0	3	glucosamine 6-phosphate N-acetyltransferase activity	MF	1	1
GO:0004345	1	0.988835	0	4	glucose-6-phosphate dehydrogenase activity	MF	1	1
GO:0004347	1	0.997006	0	1	glucose-6-phosphate isomerase activity	MF	1	1
GO:0004348	1	0.993962	0	2	glucosylceramidase activity	MF	1	1
GO:0004349	1	0.994022	0	2	glutamate 5-kinase activity	MF	1	1
GO:0004350	1	0.994022	0	2	glutamate-5-semialdehyde dehydrogenase activity	MF	1	1
GO:0004351	1	0.983592	0	6	glutamate decarboxylase activity	MF	1	1
GO:0004352	1	0.988485	0	4	glutamate dehydrogenase (NAD+) activity	MF	1	1
GO:0004354	1	0.985525	0	5	glutamate dehydrogenase (NADP+) activity	MF	1	1
GO:0004356	1	0.984715	0	6	glutamate-ammonia ligase activity	MF	1	1
GO:0004357	1	0.997006	0	1	glutamate-cysteine ligase activity	MF	1	1
GO:0004358	1	0.997013	0	1	glutamate N-acetyltransferase activity	MF	1	1
GO:0004359	1	0.984601	0	6	glutaminase activity	MF	1	1
GO:0004360	1	0.997006	0	1	glutamine-fructose-6-phosphate transaminase (isomerizing) activity	MF	1	1
GO:0004362	1	0.990483	0	4	glutathione-disulfide reductase activity	MF	1	1
GO:0004363	1	0.994557	0	2	glutathione synthase activity	MF	1	1
GO:0004364	1	0.773031	0	99	glutathione transferase activity	MF	1	1
GO:0004365	1	0.970872	0	11	glyceraldehyde-3-phosphate dehydrogenase (NAD+) (phosphorylating) activity	MF	1	1
GO:0004366	1	0.967942	0	11	glycerol-3-phosphate O-acyltransferase activity	MF	1	1
GO:0004367	1	0.978308	0	8	glycerol-3-phosphate dehydrogenase [NAD+] activity	MF	1	1
GO:0004368	1	0.997006	0	1	glycerol-3-phosphate dehydrogenase (quinone) activity	MF	1	1
GO:0004370	1	0.995278	0	2	glycerol kinase activity	MF	1	1
GO:0004371	1	0.997006	0	1	glycerone kinase activity	MF	1	1
GO:0004372	1	0.98218	0	6	glycine hydroxymethyltransferase activity	MF	1	1
GO:0004373	1	0.985018	0	5	glycogen (starch) synthase activity	MF	1	1
GO:0004375	1	0.986622	0	5	glycine dehydrogenase (decarboxylating) activity	MF	1	1
GO:0004376	1	0.992197	0	3	glycolipid mannosyltransferase activity	MF	1	1
GO:0004377	1	0.99406	0	2	GDP-Man:Man3GlcNAc2-PP-Dol alpha-1,2-mannosyltransferase activity	MF	1	1
GO:0004378	1	0.99704	0	1	GDP-Man:Man1GlcNAc2-PP-Dol alpha-1,3-mannosyltransferase activity	MF	1	1
GO:0004379	1	0.994046	0	2	glycylpeptide N-tetradecanoyltransferase activity	MF	1	1
GO:0004383	1	0.994105	0	2	guanylate cyclase activity	MF	1	1
GO:0004385	1	0.983991	0	6	guanylate kinase activity	MF	1	1
GO:0004386	1	0.803838	0	70	helicase activity	MF	1	1
GO:0004392	1	0.969263	0	12	heme oxygenase (decyclizing) activity	MF	1	1
GO:0004395	1	0.997136	0	1	hexaprenyldihydroxybenzoate methyltransferase activity	MF	1	1
GO:0004396	1	0.994026	0	2	hexokinase activity	MF	1	1
GO:0004398	1	0.978113	0	8	histidine decarboxylase activity	MF	1	1
GO:0004399	1	0.997006	0	1	histidinol dehydrogenase activity	MF	1	1
GO:0004400	1	0.994188	0	2	histidinol-phosphate transaminase activity	MF	1	1
GO:0004401	1	0.991854	0	3	histidinol-phosphatase activity	MF	1	1
GO:0004402	1	0.919204	0	26	histone acetyltransferase activity	MF	1	1
GO:0004407	1	0.95976	0	14	histone deacetylase activity	MF	1	1
GO:0004411	1	0.994264	0	2	homogentisate 1,2-dioxygenase activity	MF	1	1
GO:0004412	1	0.997006	0	1	homoserine dehydrogenase activity	MF	1	1
GO:0004413	1	0.997046	0	1	homoserine kinase activity	MF	1	1
GO:0004416	1	0.997161	0	1	hydroxyacylglutathione hydrolase activity	MF	1	1
GO:0004417	1	0.997159	0	1	hydroxyethylthiazole kinase activity	MF	1	1
GO:0004418	1	0.997053	0	1	hydroxymethylbilane synthase activity	MF	1	1
GO:0004419	1	0.994035	0	2	hydroxymethylglutaryl-CoA lyase activity	MF	1	1
GO:0004420	1	0.973576	0	10	hydroxymethylglutaryl-CoA reductase (NADPH) activity	MF	1	1
GO:0004421	1	0.984207	0	6	hydroxymethylglutaryl-CoA synthase activity	MF	1	1
GO:0004422	1	0.997523	0	1	hypoxanthine phosphoribosyltransferase activity	MF	1	1
GO:0004424	1	0.99717	0	1	imidazoleglycerol-phosphate dehydratase activity	MF	1	1
GO:0004425	1	0.997025	0	1	indole-3-glycerol-phosphate synthase activity	MF	1	1
GO:0004427	1	0.915564	0	33	inorganic diphosphatase activity	MF	1	1
GO:0004430	1	0.953616	0	16	1-phosphatidylinositol 4-kinase activity	MF	1	1
GO:0004435	1	0.976405	0	8	phosphatidylinositol phospholipase C activity	MF	1	1
GO:0004436	1	0.997064	0	1	phosphatidylinositol diacylglycerol-lyase activity	MF	1	1
GO:0004438	1	0.994022	0	2	phosphatidylinositol-3-phosphatase activity	MF	1	1
GO:0004439	1	0.933819	0	23	phosphatidylinositol-4,5-bisphosphate 5-phosphatase activity	MF	1	1
GO:0004441	1	0.997102	0	1	inositol-1,4-bisphosphate 1-phosphatase activity	MF	1	1
GO:0004445	1	0.956137	0	15	inositol-polyphosphate 5-phosphatase activity	MF	1	1
GO:0004449	1	0.977467	0	8	isocitrate dehydrogenase (NAD+) activity	MF	1	1
GO:0004450	1	0.951339	0	17	isocitrate dehydrogenase (NADP+) activity	MF	1	1
GO:0004451	1	0.997099	0	1	isocitrate lyase activity	MF	1	1
GO:0004452	1	0.994991	0	2	isopentenyl-diphosphate delta-isomerase activity	MF	1	1
GO:0004455	1	0.988236	0	4	ketol-acid reductoisomerase activity	MF	1	1
GO:0004462	1	0.98585	0	5	lactoylglutathione lyase activity	MF	1	1
GO:0004464	1	0.997741	0	1	leukotriene-C4 synthase activity	MF	1	1
GO:0004467	1	0.955347	0	16	long-chain fatty acid-CoA ligase activity	MF	1	1
GO:0004470	1	0.983515	0	6	malic enzyme activity	MF	1	1
GO:0004471	1	0.960763	0	14	malate dehydrogenase (decarboxylating) (NAD+) activity	MF	1	1
GO:0004473	1	0.968379	0	11	malate dehydrogenase (decarboxylating) (NADP+) activity	MF	1	1
GO:0004474	1	0.994022	0	2	malate synthase activity	MF	1	1
GO:0004475	1	0.991317	0	3	mannose-1-phosphate guanylyltransferase activity	MF	1	1
GO:0004476	1	0.997046	0	1	mannose-6-phosphate isomerase activity	MF	1	1
GO:0004477	1	0.991094	0	3	methenyltetrahydrofolate cyclohydrolase activity	MF	1	1
GO:0004478	1	0.985399	0	5	methionine adenosyltransferase activity	MF	1	1
GO:0004479	1	0.997022	0	1	methionyl-tRNA formyltransferase activity	MF	1	1
GO:0004482	1	0.997015	0	1	mRNA (guanine-N7-)-methyltransferase activity	MF	1	1
GO:0004484	1	0.997006	0	1	mRNA guanylyltransferase activity	MF	1	1
GO:0004485	1	0.994013	0	2	methylcrotonoyl-CoA carboxylase activity	MF	1	1
GO:0004488	1	0.991094	0	3	methylenetetrahydrofolate dehydrogenase (NADP+) activity	MF	1	1
GO:0004489	1	0.983005	0	7	methylenetetrahydrofolate reductase (NAD(P)H) activity	MF	1	1
GO:0004490	1	0.991232	0	3	methylglutaconyl-CoA hydratase activity	MF	1	1
GO:0004491	1	0.990082	0	4	methylmalonate-semialdehyde dehydrogenase (acylating) activity	MF	1	1
GO:0004496	1	0.991335	0	3	mevalonate kinase activity	MF	1	1
GO:0004497	1	0.386149	0	330	monooxygenase activity	MF	1	1
GO:0004499	1	0.926053	0	27	N,N-dimethylaniline monooxygenase activity	MF	1	1
GO:0004506	1	0.98808	0	4	squalene monooxygenase activity	MF	1	1
GO:0004512	1	0.994023	0	2	inositol-3-phosphate synthase activity	MF	1	1
GO:0004514	1	0.994261	0	2	nicotinate-nucleotide diphosphorylase (carboxylating) activity	MF	1	1
GO:0004515	1	0.997139	0	1	nicotinate-nucleotide adenylyltransferase activity	MF	1	1
GO:0004516	1	0.997006	0	1	nicotinate phosphoribosyltransferase activity	MF	1	1
GO:0004518	1	0.918719	0	29	nuclease activity	MF	1	1
GO:0004519	1	2.40602e-05	0	3752	endonuclease activity	MF	1	0.0437157
GO:0004521	1	0.878112	0	46	endoribonuclease activity	MF	1	1
GO:0004523	1	0.125383	0	818	RNA-DNA hybrid ribonuclease activity	MF	1	1
GO:0004525	1	0.9459	0	20	ribonuclease III activity	MF	1	1
GO:0004526	1	0.988094	0	4	ribonuclease P activity	MF	1	1
GO:0004527	1	0.958174	0	16	exonuclease activity	MF	1	1
GO:0004528	1	0.99171	0	3	phosphodiesterase I activity	MF	1	1
GO:0004530	1	0.997006	0	1	deoxyribonuclease I activity	MF	1	1
GO:0004532	1	0.997007	0	1	exoribonuclease activity	MF	1	1
GO:0004533	1	0.9945	0	2	exoribonuclease H activity	MF	1	1
GO:0004534	1	0.990991	0	3	5'-3' exoribonuclease activity	MF	1	1
GO:0004535	1	0.921854	0	21	poly(A)-specific ribonuclease activity	MF	1	1
GO:0004536	1	0.997006	0	1	deoxyribonuclease activity	MF	1	1
GO:0004540	1	0.369339	0	380	ribonuclease activity	MF	1	1
GO:0004550	1	0.963777	0	14	nucleoside diphosphate kinase activity	MF	1	1
GO:0004553	1	0.86549	0	52	hydrolase activity, hydrolyzing O-glycosyl compounds	MF	1	1
GO:0004555	1	0.994022	0	2	alpha,alpha-trehalase activity	MF	1	1
GO:0004556	1	0.983953	0	6	alpha-amylase activity	MF	1	1
GO:0004557	1	0.997021	0	1	alpha-galactosidase activity	MF	1	1
GO:0004558	1	0.991178	0	3	alpha-1,4-glucosidase activity	MF	1	1
GO:0004559	1	0.960015	0	15	alpha-mannosidase activity	MF	1	1
GO:0004560	1	0.994022	0	2	alpha-L-fucosidase activity	MF	1	1
GO:0004561	1	0.997006	0	1	alpha-N-acetylglucosaminidase activity	MF	1	1
GO:0004563	1	0.987067	0	5	beta-N-acetylhexosaminidase activity	MF	1	1
GO:0004564	1	0.970593	0	10	beta-fructofuranosidase activity	MF	1	1
GO:0004565	1	0.902663	0	37	beta-galactosidase activity	MF	1	1
GO:0004566	1	0.985135	0	5	beta-glucuronidase activity	MF	1	1
GO:0004567	1	0.995539	0	2	beta-mannosidase activity	MF	1	1
GO:0004568	1	0.908341	0	36	chitinase activity	MF	1	1
GO:0004571	1	0.980196	0	7	mannosyl-oligosaccharide 1,2-alpha-mannosidase activity	MF	1	1
GO:0004572	1	0.996909	0	1	mannosyl-oligosaccharide 1,3-1,6-alpha-mannosidase activity	MF	1	1
GO:0004573	1	0.994022	0	2	mannosyl-oligosaccharide glucosidase activity	MF	1	1
GO:0004576	1	0.997084	0	1	oligosaccharyl transferase activity	MF	1	1
GO:0004577	1	0.997516	0	1	N-acetylglucosaminyldiphosphodolichol N-acetylglucosaminyltransferase activity	MF	1	1
GO:0004579	1	0.994022	0	2	dolichyl-diphosphooligosaccharide-protein glycotransferase activity	MF	1	1
GO:0004581	1	0.997084	0	1	dolichyl-phosphate beta-glucosyltransferase activity	MF	1	1
GO:0004582	1	0.997451	0	1	dolichyl-phosphate beta-D-mannosyltransferase activity	MF	1	1
GO:0004585	1	0.994369	0	2	ornithine carbamoyltransferase activity	MF	1	1
GO:0004586	1	0.988325	0	4	ornithine decarboxylase activity	MF	1	1
GO:0004587	1	0.997006	0	1	ornithine-oxo-acid transaminase activity	MF	1	1
GO:0004588	1	0.994161	0	2	orotate phosphoribosyltransferase activity	MF	1	1
GO:0004590	1	0.994161	0	2	orotidine-5'-phosphate decarboxylase activity	MF	1	1
GO:0004591	1	0.993506	0	2	oxoglutarate dehydrogenase (succinyl-transferring) activity	MF	1	1
GO:0004592	1	0.994228	0	2	pantoate-beta-alanine ligase activity	MF	1	1
GO:0004594	1	0.991173	0	3	pantothenate kinase activity	MF	1	1
GO:0004595	1	0.998547	0	1	pantetheine-phosphate adenylyltransferase activity	MF	1	1
GO:0004596	1	0.984051	0	6	peptide alpha-N-acetyltransferase activity	MF	1	1
GO:0004604	1	0.977104	0	8	phosphoadenylyl-sulfate reductase (thioredoxin) activity	MF	1	1
GO:0004605	1	0.976715	0	8	phosphatidate cytidylyltransferase activity	MF	1	1
GO:0004608	1	0.997722	0	1	phosphatidylethanolamine N-methyltransferase activity	MF	1	1
GO:0004609	1	0.991484	0	3	phosphatidylserine decarboxylase activity	MF	1	1
GO:0004610	1	0.997006	0	1	phosphoacetylglucosamine mutase activity	MF	1	1
GO:0004612	1	0.994022	0	2	phosphoenolpyruvate carboxykinase (ATP) activity	MF	1	1
GO:0004614	1	0.982437	0	6	phosphoglucomutase activity	MF	1	1
GO:0004615	1	0.997144	0	1	phosphomannomutase activity	MF	1	1
GO:0004616	1	0.994029	0	2	phosphogluconate dehydrogenase (decarboxylating) activity	MF	1	1
GO:0004617	1	0.976455	0	8	phosphoglycerate dehydrogenase activity	MF	1	1
GO:0004618	1	0.991072	0	3	phosphoglycerate kinase activity	MF	1	1
GO:0004619	1	0.994038	0	2	phosphoglycerate mutase activity	MF	1	1
GO:0004620	1	0.932272	0	24	phospholipase activity	MF	1	1
GO:0004622	1	0.969022	0	11	lysophospholipase activity	MF	1	1
GO:0004623	1	0.992655	0	3	phospholipase A2 activity	MF	1	1
GO:0004629	1	0.994024	0	2	phospholipase C activity	MF	1	1
GO:0004630	1	0.922611	0	32	phospholipase D activity	MF	1	1
GO:0004631	1	0.997007	0	1	phosphomevalonate kinase activity	MF	1	1
GO:0004632	1	0.992328	0	3	phosphopantothenate--cysteine ligase activity	MF	1	1
GO:0004633	1	0.997518	0	1	phosphopantothenoylcysteine decarboxylase activity	MF	1	1
GO:0004634	1	0.972651	0	10	phosphopyruvate hydratase activity	MF	1	1
GO:0004635	1	0.997257	0	1	phosphoribosyl-AMP cyclohydrolase activity	MF	1	1
GO:0004636	1	0.997257	0	1	phosphoribosyl-ATP diphosphatase activity	MF	1	1
GO:0004637	1	0.997006	0	1	phosphoribosylamine-glycine ligase activity	MF	1	1
GO:0004639	1	0.998207	0	1	phosphoribosylaminoimidazolesuccinocarboxamide synthase activity	MF	1	1
GO:0004640	1	0.99404	0	2	phosphoribosylanthranilate isomerase activity	MF	1	1
GO:0004641	1	0.997032	0	1	phosphoribosylformylglycinamidine cyclo-ligase activity	MF	1	1
GO:0004642	1	0.993547	0	2	phosphoribosylformylglycinamidine synthase activity	MF	1	1
GO:0004643	1	0.997006	0	1	phosphoribosylaminoimidazolecarboxamide formyltransferase activity	MF	1	1
GO:0004644	1	0.997156	0	1	phosphoribosylglycinamide formyltransferase activity	MF	1	1
GO:0004648	1	0.997087	0	1	O-phospho-L-serine:2-oxoglutarate aminotransferase activity	MF	1	1
GO:0004649	1	0.993765	0	3	poly(ADP-ribose) glycohydrolase activity	MF	1	1
GO:0004650	1	0.861981	0	52	polygalacturonase activity	MF	1	1
GO:0004651	1	0.997006	0	1	polynucleotide 5'-phosphatase activity	MF	1	1
GO:0004652	1	0.973628	0	9	polynucleotide adenylyltransferase activity	MF	1	1
GO:0004654	1	0.994012	0	2	polyribonucleotide nucleotidyltransferase activity	MF	1	1
GO:0004655	1	0.99701	0	1	porphobilinogen synthase activity	MF	1	1
GO:0004656	1	0.97054	0	11	procollagen-proline 4-dioxygenase activity	MF	1	1
GO:0004657	1	0.994022	0	2	proline dehydrogenase activity	MF	1	1
GO:0004659	1	0.960518	0	14	prenyltransferase activity	MF	1	1
GO:0004660	1	0.994249	0	2	protein farnesyltransferase activity	MF	1	1
GO:0004661	1	0.997234	0	1	protein geranylgeranyltransferase activity	MF	1	1
GO:0004662	1	0.994359	0	2	CAAX-protein geranylgeranyltransferase activity	MF	1	1
GO:0004663	1	0.991067	0	3	Rab geranylgeranyltransferase activity	MF	1	1
GO:0004664	1	0.988183	0	4	prephenate dehydratase activity	MF	1	1
GO:0004665	1	0.980696	0	7	prephenate dehydrogenase (NADP+) activity	MF	1	1
GO:0004668	1	0.997085	0	1	protein-arginine deiminase activity	MF	1	1
GO:0004671	1	0.997083	0	1	protein C-terminal S-isoprenylcysteine carboxyl O-methyltransferase activity	MF	1	1
GO:0004672	1	0.323056	0	387	protein kinase activity	MF	1	1
GO:0004673	1	0.976621	0	8	protein histidine kinase activity	MF	1	1
GO:0004683	1	0.84651	0	59	calmodulin-dependent protein kinase activity	MF	1	1
GO:0004691	1	0.994932	0	2	cAMP-dependent protein kinase activity	MF	1	1
GO:0004693	1	0.869344	0	49	cyclin-dependent protein serine/threonine kinase activity	MF	1	1
GO:0004694	1	0.993744	0	2	eukaryotic translation initiation factor 2alpha kinase activity	MF	1	1
GO:0004697	1	0.984938	0	1	protein kinase C activity	MF	1	1
GO:0004706	1	0.996671	0	1	JUN kinase kinase kinase activity	MF	1	1
GO:0004707	1	0.934859	0	24	MAP kinase activity	MF	1	1
GO:0004708	1	0.944255	0	21	MAP kinase kinase activity	MF	1	1
GO:0004709	1	0.892225	0	40	MAP kinase kinase kinase activity	MF	1	1
GO:0004712	1	0.8502	0	55	protein serine/threonine/tyrosine kinase activity	MF	1	1
GO:0004713	1	0.882999	0	42	protein tyrosine kinase activity	MF	1	1
GO:0004714	1	0.788101	0	82	transmembrane receptor protein tyrosine kinase activity	MF	1	1
GO:0004715	1	0.973232	0	10	non-membrane spanning protein tyrosine kinase activity	MF	1	1
GO:0004719	1	0.995748	0	2	protein-L-isoaspartate (D-aspartate) O-methyltransferase activity	MF	1	1
GO:0004721	1	0.943738	0	20	phosphoprotein phosphatase activity	MF	1	1
GO:0004722	1	0.74243	0	106	protein serine/threonine phosphatase activity	MF	1	1
GO:0004723	1	0.997139	0	1	calcium-dependent protein serine/threonine phosphatase activity	MF	1	1
GO:0004725	1	0.892878	0	40	protein tyrosine phosphatase activity	MF	1	1
GO:0004729	1	0.997006	0	1	oxygen-dependent protoporphyrinogen oxidase activity	MF	1	1
GO:0004730	1	0.997139	0	1	pseudouridylate synthase activity	MF	1	1
GO:0004733	1	0.991292	0	3	pyridoxamine-phosphate oxidase activity	MF	1	1
GO:0004737	1	0.983	0	6	pyruvate decarboxylase activity	MF	1	1
GO:0004740	1	0.994215	0	2	pyruvate dehydrogenase (acetyl-transferring) kinase activity	MF	1	1
GO:0004742	1	0.980494	0	7	dihydrolipoyllysine-residue acetyltransferase activity	MF	1	1
GO:0004743	1	0.965845	0	12	pyruvate kinase activity	MF	1	1
GO:0004746	1	0.993177	0	3	riboflavin synthase activity	MF	1	1
GO:0004747	1	0.997006	0	1	ribokinase activity	MF	1	1
GO:0004748	1	0.988289	0	4	ribonucleoside-diphosphate reductase activity, thioredoxin disulfide as acceptor	MF	1	1
GO:0004749	1	0.982578	0	6	ribose phosphate diphosphokinase activity	MF	1	1
GO:0004750	1	0.994449	0	2	ribulose-phosphate 3-epimerase activity	MF	1	1
GO:0004751	1	0.982907	0	6	ribose-5-phosphate isomerase activity	MF	1	1
GO:0004753	1	0.996988	0	1	saccharopine dehydrogenase activity	MF	1	1
GO:0004758	1	0.985301	0	5	serine C-palmitoyltransferase activity	MF	1	1
GO:0004760	1	0.997006	0	1	serine-pyruvate transaminase activity	MF	1	1
GO:0004764	1	0.994022	0	2	shikimate 3-dehydrogenase (NADP+) activity	MF	1	1
GO:0004765	1	0.997014	0	1	shikimate kinase activity	MF	1	1
GO:0004766	1	0.985646	0	5	spermidine synthase activity	MF	1	1
GO:0004769	1	0.997451	0	1	steroid delta-isomerase activity	MF	1	1
GO:0004775	1	0.991228	0	3	succinate-CoA ligase (ADP-forming) activity	MF	1	1
GO:0004776	1	0.994197	0	2	succinate-CoA ligase (GDP-forming) activity	MF	1	1
GO:0004777	1	0.997007	0	1	succinate-semialdehyde dehydrogenase (NAD+) activity	MF	1	1
GO:0004780	1	0.997938	0	1	sulfate adenylyltransferase (ADP) activity	MF	1	1
GO:0004781	1	0.991076	0	3	sulfate adenylyltransferase (ATP) activity	MF	1	1
GO:0004784	1	0.953217	0	19	superoxide dismutase activity	MF	1	1
GO:0004788	1	0.9971	0	1	thiamine diphosphokinase activity	MF	1	1
GO:0004789	1	0.997001	0	1	thiamine-phosphate diphosphorylase activity	MF	1	1
GO:0004791	1	0.961672	0	14	thioredoxin-disulfide reductase activity	MF	1	1
GO:0004792	1	0.986173	0	5	thiosulfate sulfurtransferase activity	MF	1	1
GO:0004793	1	0.988342	0	4	threonine aldolase activity	MF	1	1
GO:0004794	1	0.988251	0	4	L-threonine ammonia-lyase activity	MF	1	1
GO:0004795	1	0.994023	0	2	threonine synthase activity	MF	1	1
GO:0004797	1	0.992855	0	3	thymidine kinase activity	MF	1	1
GO:0004798	1	0.997271	0	1	thymidylate kinase activity	MF	1	1
GO:0004799	1	0.997006	0	1	thymidylate synthase activity	MF	1	1
GO:0004801	1	0.997045	0	1	sedoheptulose-7-phosphate:D-glyceraldehyde-3-phosphate glyceronetransferase activity	MF	1	1
GO:0004802	1	0.991178	0	3	transketolase activity	MF	1	1
GO:0004806	1	0.934635	0	23	triglyceride lipase activity	MF	1	1
GO:0004807	1	0.986107	0	5	triose-phosphate isomerase activity	MF	1	1
GO:0004809	1	0.991147	0	3	tRNA (guanine-N2-)-methyltransferase activity	MF	1	1
GO:0004813	1	0.982598	0	6	alanine-tRNA ligase activity	MF	1	1
GO:0004814	1	0.997006	0	1	arginine-tRNA ligase activity	MF	1	1
GO:0004815	1	0.988414	0	4	aspartate-tRNA ligase activity	MF	1	1
GO:0004816	1	0.98821	0	4	asparagine-tRNA ligase activity	MF	1	1
GO:0004817	1	0.991178	0	3	cysteine-tRNA ligase activity	MF	1	1
GO:0004818	1	0.994022	0	2	glutamate-tRNA ligase activity	MF	1	1
GO:0004819	1	0.997006	0	1	glutamine-tRNA ligase activity	MF	1	1
GO:0004820	1	0.991036	0	3	glycine-tRNA ligase activity	MF	1	1
GO:0004821	1	0.994313	0	2	histidine-tRNA ligase activity	MF	1	1
GO:0004822	1	0.993976	0	2	isoleucine-tRNA ligase activity	MF	1	1
GO:0004823	1	0.98815	0	4	leucine-tRNA ligase activity	MF	1	1
GO:0004824	1	0.990573	0	4	lysine-tRNA ligase activity	MF	1	1
GO:0004825	1	0.98852	0	4	methionine-tRNA ligase activity	MF	1	1
GO:0004826	1	0.985944	0	5	phenylalanine-tRNA ligase activity	MF	1	1
GO:0004827	1	0.991054	0	3	proline-tRNA ligase activity	MF	1	1
GO:0004828	1	0.980587	0	7	serine-tRNA ligase activity	MF	1	1
GO:0004829	1	0.98821	0	4	threonine-tRNA ligase activity	MF	1	1
GO:0004830	1	0.997059	0	1	tryptophan-tRNA ligase activity	MF	1	1
GO:0004831	1	0.994048	0	2	tyrosine-tRNA ligase activity	MF	1	1
GO:0004832	1	0.988375	0	4	valine-tRNA ligase activity	MF	1	1
GO:0004834	1	0.985223	0	5	tryptophan synthase activity	MF	1	1
GO:0004837	1	0.997024	0	1	tyrosine decarboxylase activity	MF	1	1
GO:0004838	1	0.967937	0	12	L-tyrosine:2-oxoglutarate aminotransferase activity	MF	1	1
GO:0004839	1	0.985515	0	5	ubiquitin activating enzyme activity	MF	1	1
GO:0004842	1	0.410947	0	311	ubiquitin-protein transferase activity	MF	1	1
GO:0004843	1	0.817558	0	72	thiol-dependent ubiquitin-specific protease activity	MF	1	1
GO:0004844	1	0.997167	0	1	uracil DNA N-glycosylase activity	MF	1	1
GO:0004845	1	0.985401	0	5	uracil phosphoribosyltransferase activity	MF	1	1
GO:0004846	1	0.997195	0	1	urate oxidase activity	MF	1	1
GO:0004849	1	0.98527	0	5	uridine kinase activity	MF	1	1
GO:0004851	1	0.997007	0	1	uroporphyrin-III C-methyltransferase activity	MF	1	1
GO:0004852	1	0.997007	0	1	uroporphyrinogen-III synthase activity	MF	1	1
GO:0004853	1	0.978237	0	8	uroporphyrinogen decarboxylase activity	MF	1	1
GO:0004854	1	0.991124	0	4	xanthine dehydrogenase activity	MF	1	1
GO:0004856	1	0.992307	0	3	xylulokinase activity	MF	1	1
GO:0004860	1	0.987357	0	5	protein kinase inhibitor activity	MF	1	1
GO:0004861	1	0.994459	0	2	cyclin-dependent protein serine/threonine kinase inhibitor activity	MF	1	1
GO:0004864	1	0.926518	0	30	protein phosphatase inhibitor activity	MF	1	1
GO:0004865	1	0.994794	0	2	protein serine/threonine phosphatase inhibitor activity	MF	1	1
GO:0004866	1	0.96954	0	14	endopeptidase inhibitor activity	MF	1	1
GO:0004867	1	0.870293	0	59	serine-type endopeptidase inhibitor activity	MF	1	1
GO:0004869	1	0.939067	0	29	cysteine-type endopeptidase inhibitor activity	MF	1	1
GO:0004888	1	0.983568	0	5	transmembrane signaling receptor activity	MF	1	1
GO:0004930	1	0.968056	0	11	G protein-coupled receptor activity	MF	1	1
GO:0005034	1	0.985578	0	5	osmosensor activity	MF	1	1
GO:0005047	1	0.988103	0	4	signal recognition particle binding	MF	1	1
GO:0005048	1	0.982307	0	6	signal sequence binding	MF	1	1
GO:0005049	1	0.985179	0	5	nuclear export signal receptor activity	MF	1	1
GO:0005052	1	0.997006	0	1	peroxisome matrix targeting signal-1 binding	MF	1	1
GO:0005053	1	0.994318	0	2	peroxisome matrix targeting signal-2 binding	MF	1	1
GO:0005080	1	0.996969	0	1	protein kinase C binding	MF	1	1
GO:0005092	1	0.997006	0	1	GDP-dissociation inhibitor activity	MF	1	1
GO:0005093	1	0.987821	0	5	Rab GDP-dissociation inhibitor activity	MF	1	1
GO:0005094	1	0.984475	0	6	Rho GDP-dissociation inhibitor activity	MF	1	1
GO:0005095	1	0.972066	0	10	GTPase inhibitor activity	MF	1	1
GO:0005096	1	0.78687	0	89	GTPase activator activity	MF	1	1
GO:0005102	1	0.950819	0	18	signaling receptor binding	MF	1	1
GO:0005125	1	0.992854	0	3	cytokine activity	MF	1	1
GO:0005154	1	0.989047	0	4	epidermal growth factor receptor binding	MF	1	1
GO:0005178	1	0.996962	0	1	integrin binding	MF	1	1
GO:0005179	1	0.961723	0	18	hormone activity	MF	1	1
GO:0005184	1	0.994554	0	2	neuropeptide hormone activity	MF	1	1
GO:0005198	1	0.895631	0	38	structural molecule activity	MF	1	1
GO:0005199	1	0.971192	0	10	structural constituent of cell wall	MF	1	1
GO:0005200	1	0.862196	0	55	structural constituent of cytoskeleton	MF	1	1
GO:0005216	1	0.950309	0	18	ion channel activity	MF	1	1
GO:0005221	1	0.997006	0	1	intracellular cyclic nucleotide activated cation channel activity	MF	1	1
GO:0005222	1	0.997006	0	1	intracellular cAMP-activated cation channel activity	MF	1	1
GO:0005223	1	0.988319	0	4	intracellular cGMP-activated cation channel activity	MF	1	1
GO:0005227	1	0.959729	0	14	calcium activated cation channel activity	MF	1	1
GO:0005242	1	0.991817	0	3	inward rectifier potassium channel activity	MF	1	1
GO:0005244	1	0.992322	0	3	voltage-gated ion channel activity	MF	1	1
GO:0005245	1	0.994022	0	2	voltage-gated calcium channel activity	MF	1	1
GO:0005249	1	0.941441	0	21	voltage-gated potassium channel activity	MF	1	1
GO:0005253	1	0.991069	0	3	anion channel activity	MF	1	1
GO:0005254	1	0.997006	0	1	chloride channel activity	MF	1	1
GO:0005262	1	0.870814	0	48	calcium channel activity	MF	1	1
GO:0005267	1	0.983238	0	3	potassium channel activity	MF	1	1
GO:0005274	1	0.994024	0	2	allantoin:proton symporter activity	MF	1	1
GO:0005290	1	0.991404	0	3	L-histidine transmembrane transporter activity	MF	1	1
GO:0005310	1	0.991334	0	3	dicarboxylic acid transmembrane transporter activity	MF	1	1
GO:0005313	1	0.970724	0	10	L-glutamate transmembrane transporter activity	MF	1	1
GO:0005315	1	0.923198	0	28	inorganic phosphate transmembrane transporter activity	MF	1	1
GO:0005319	1	0.955067	0	15	lipid transporter activity	MF	1	1
GO:0005324	1	0.993857	0	2	long-chain fatty acid transporter activity	MF	1	1
GO:0005337	1	0.988308	0	4	nucleoside transmembrane transporter activity	MF	1	1
GO:0005338	1	0.951227	0	17	nucleotide-sugar transmembrane transporter activity	MF	1	1
GO:0005345	1	0.91433	0	31	purine nucleobase transmembrane transporter activity	MF	1	1
GO:0005347	1	0.975309	0	9	ATP transmembrane transporter activity	MF	1	1
GO:0005351	1	0.966759	0	12	carbohydrate:proton symporter activity	MF	1	1
GO:0005353	1	0.99174	0	3	fructose transmembrane transporter activity	MF	1	1
GO:0005354	1	0.988097	0	4	galactose transmembrane transporter activity	MF	1	1
GO:0005355	1	0.979275	0	7	glucose transmembrane transporter activity	MF	1	1
GO:0005358	1	0.991129	0	3	high-affinity glucose:proton symporter activity	MF	1	1
GO:0005363	1	0.997006	0	1	maltose transmembrane transporter activity	MF	1	1
GO:0005365	1	0.991064	0	3	myo-inositol transmembrane transporter activity	MF	1	1
GO:0005366	1	0.981073	0	7	myo-inositol:proton symporter activity	MF	1	1
GO:0005375	1	0.976501	0	10	copper ion transmembrane transporter activity	MF	1	1
GO:0005381	1	0.942268	0	21	iron ion transmembrane transporter activity	MF	1	1
GO:0005384	1	0.926593	0	27	manganese ion transmembrane transporter activity	MF	1	1
GO:0005385	1	0.937237	0	23	zinc ion transmembrane transporter activity	MF	1	1
GO:0005388	1	0.881661	0	45	calcium transmembrane transporter activity, phosphorylative mechanism	MF	1	1
GO:0005432	1	0.98982	0	4	calcium:sodium antiporter activity	MF	1	1
GO:0005452	1	0.98232	0	6	inorganic anion exchanger activity	MF	1	1
GO:0005457	1	0.974018	0	9	GDP-fucose transmembrane transporter activity	MF	1	1
GO:0005458	1	0.991153	0	3	GDP-mannose transmembrane transporter activity	MF	1	1
GO:0005459	1	0.979616	0	7	UDP-galactose transmembrane transporter activity	MF	1	1
GO:0005460	1	0.985482	0	5	UDP-glucose transmembrane transporter activity	MF	1	1
GO:0005461	1	0.994119	0	2	UDP-glucuronic acid transmembrane transporter activity	MF	1	1
GO:0005462	1	0.994119	0	2	UDP-N-acetylglucosamine transmembrane transporter activity	MF	1	1
GO:0005463	1	0.991142	0	3	UDP-N-acetylgalactosamine transmembrane transporter activity	MF	1	1
GO:0005464	1	0.982498	0	6	UDP-xylose transmembrane transporter activity	MF	1	1
GO:0005469	1	0.99711	0	1	succinate:fumarate antiporter activity	MF	1	1
GO:0005471	1	0.9442	0	21	ATP:ADP antiporter activity	MF	1	1
GO:0005483	1	0.987601	0	5	soluble NSF attachment protein activity	MF	1	1
GO:0005484	1	0.888596	0	43	SNAP receptor activity	MF	1	1
GO:0005496	1	0.969141	0	14	steroid binding	MF	1	1
GO:0005504	1	0.977856	0	8	fatty acid binding	MF	1	1
GO:0005509	1	0.43091	0	316	calcium ion binding	MF	1	1
GO:0005513	1	0.989996	0	4	detection of calcium ion	BP	1	1
GO:0005521	1	0.993965	0	2	lamin binding	MF	1	1
GO:0005522	1	0.997006	0	1	profilin binding	MF	1	1
GO:0005525	1	0.376359	0	354	GTP binding	MF	1	1
GO:0005536	1	0.982372	0	6	glucose binding	MF	1	1
GO:0005537	1	0.994315	0	3	mannose binding	MF	1	1
GO:0005539	1	0.997017	0	1	glycosaminoglycan binding	MF	1	1
GO:0005542	1	0.994235	0	2	folic acid binding	MF	1	1
GO:0005543	1	0.932037	0	26	phospholipid binding	MF	1	1
GO:0005544	1	0.939716	0	22	calcium-dependent phospholipid binding	MF	1	1
GO:0005545	1	0.953618	0	16	1-phosphatidylinositol binding	MF	1	1
GO:0005546	1	0.85416	0	53	phosphatidylinositol-4,5-bisphosphate binding	MF	1	1
GO:0005547	1	0.991331	0	3	phosphatidylinositol-3,4,5-trisphosphate binding	MF	1	1
GO:0005548	1	0.994096	0	2	phospholipid transporter activity	MF	1	1
GO:0005628	1	0.997101	0	1	prospore membrane	CC	1	1
GO:0005635	1	0.797119	0	78	nuclear envelope	CC	1	1
GO:0005637	1	0.987575	0	5	nuclear inner membrane	CC	1	1
GO:0005639	1	0.997008	0	1	integral component of nuclear inner membrane	CC	1	1
GO:0005640	1	0.989666	0	4	nuclear outer membrane	CC	1	1
GO:0005641	1	0.994306	0	2	nuclear envelope lumen	CC	1	1
GO:0005643	1	0.899001	0	34	nuclear pore	CC	1	1
GO:0005652	1	0.984938	0	5	nuclear lamina	CC	1	1
GO:0005655	1	0.991061	0	3	nucleolar ribonuclease P complex	CC	1	1
GO:0005656	1	0.984738	0	6	nuclear pre-replicative complex	CC	1	1
GO:0005657	1	0.888207	0	45	replication fork	CC	1	1
GO:0005658	1	0.993752	0	2	alpha DNA polymerase:primase complex	CC	1	1
GO:0005662	1	0.985414	0	5	DNA replication factor A complex	CC	1	1
GO:0005663	1	0.965133	0	12	DNA replication factor C complex	CC	1	1
GO:0005664	1	0.981185	0	7	nuclear origin of replication recognition complex	CC	1	1
GO:0005665	1	0.938362	0	24	RNA polymerase II, core complex	CC	1	1
GO:0005666	1	0.940836	0	21	RNA polymerase III complex	CC	1	1
GO:0005667	1	0.924813	0	27	transcription regulator complex	CC	1	1
GO:0005668	1	0.997006	0	1	RNA polymerase transcription factor SL1 complex	CC	1	1
GO:0005669	1	0.962029	0	13	transcription factor TFIID complex	CC	1	1
GO:0005672	1	0.997826	0	1	transcription factor TFIIA complex	CC	1	1
GO:0005674	1	0.994219	0	2	transcription factor TFIIF complex	CC	1	1
GO:0005675	1	0.948073	0	20	transcription factor TFIIH holo complex	CC	1	1
GO:0005677	1	0.961869	0	13	chromatin silencing complex	CC	1	1
GO:0005680	1	0.915566	0	31	anaphase-promoting complex	CC	1	1
GO:0005682	1	0.942284	0	24	U5 snRNP	CC	1	1
GO:0005683	1	0.997083	0	1	U7 snRNP	CC	1	1
GO:0005684	1	0.956214	0	14	U2-type spliceosomal complex	CC	1	1
GO:0005685	1	0.908571	0	41	U1 snRNP	CC	1	1
GO:0005686	1	0.899964	0	41	U2 snRNP	CC	1	1
GO:0005687	1	0.940993	0	25	U4 snRNP	CC	1	1
GO:0005688	1	0.97833	0	9	U6 snRNP	CC	1	1
GO:0005689	1	0.937323	0	26	U12-type spliceosomal complex	CC	1	1
GO:0005690	1	0.997763	0	1	U4atac snRNP	CC	1	1
GO:0005691	1	0.997006	0	1	U6atac snRNP	CC	1	1
GO:0005694	1	0.838695	0	62	chromosome	CC	1	1
GO:0005697	1	0.989846	0	4	telomerase holoenzyme complex	CC	1	1
GO:0005700	1	0.989973	0	4	polytene chromosome	CC	1	1
GO:0005712	1	0.997006	0	1	chiasma	CC	1	1
GO:0005721	1	0.99095	0	3	pericentric heterochromatin	CC	1	1
GO:0005732	1	0.990102	0	4	sno(s)RNA-containing ribonucleoprotein complex	CC	1	1
GO:0005736	1	0.973195	0	10	RNA polymerase I complex	CC	1	1
GO:0005740	1	0.957244	0	15	mitochondrial envelope	CC	1	1
GO:0005741	1	0.84077	0	61	mitochondrial outer membrane	CC	1	1
GO:0005742	1	0.977789	0	9	mitochondrial outer membrane translocase complex	CC	1	1
GO:0005743	1	0.597122	0	188	mitochondrial inner membrane	CC	1	1
GO:0005744	1	0.974608	0	9	TIM23 mitochondrial import inner membrane translocase complex	CC	1	1
GO:0005745	1	0.985252	0	5	m-AAA complex	CC	1	1
GO:0005746	1	0.993499	0	3	mitochondrial respirasome	CC	1	1
GO:0005747	1	0.874537	0	53	mitochondrial respiratory chain complex I	CC	1	1
GO:0005749	1	0.973237	0	10	mitochondrial respiratory chain complex II, succinate dehydrogenase complex (ubiquinone)	CC	1	1
GO:0005750	1	0.979011	0	9	mitochondrial respiratory chain complex III	CC	1	1
GO:0005751	1	0.995199	0	2	mitochondrial respiratory chain complex IV	CC	1	1
GO:0005753	1	0.983867	0	6	mitochondrial proton-transporting ATP synthase complex	CC	1	1
GO:0005758	1	0.92171	0	31	mitochondrial intermembrane space	CC	1	1
GO:0005759	1	0.758185	0	101	mitochondrial matrix	CC	1	1
GO:0005762	1	0.967065	0	13	mitochondrial large ribosomal subunit	CC	1	1
GO:0005763	1	0.979113	0	8	mitochondrial small ribosomal subunit	CC	1	1
GO:0005764	1	0.834188	0	64	lysosome	CC	1	1
GO:0005765	1	0.937968	0	22	lysosomal membrane	CC	1	1
GO:0005768	1	0.344641	0	372	endosome	CC	1	1
GO:0005769	1	0.886517	0	41	early endosome	CC	1	1
GO:0005770	1	0.846664	0	54	late endosome	CC	1	1
GO:0005771	1	0.867376	0	52	multivesicular body	CC	1	1
GO:0005775	1	0.985122	0	5	vacuolar lumen	CC	1	1
GO:0005776	1	0.925204	0	27	autophagosome	CC	1	1
GO:0005777	1	0.44835	0	287	peroxisome	CC	1	1
GO:0005778	1	0.853766	0	57	peroxisomal membrane	CC	1	1
GO:0005779	1	0.95591	0	18	integral component of peroxisomal membrane	CC	1	1
GO:0005782	1	0.952323	0	18	peroxisomal matrix	CC	1	1
GO:0005784	1	0.980804	0	8	Sec61 translocon complex	CC	1	1
GO:0005785	1	0.994022	0	2	signal recognition particle receptor complex	CC	1	1
GO:0005786	1	0.972699	0	10	signal recognition particle, endoplasmic reticulum targeting	CC	1	1
GO:0005787	1	0.987809	0	5	signal peptidase complex	CC	1	1
GO:0005788	1	0.849342	0	57	endoplasmic reticulum lumen	CC	1	1
GO:0005789	1	0.110564	0	778	endoplasmic reticulum membrane	CC	1	1
GO:0005791	1	0.995256	0	2	rough endoplasmic reticulum	CC	1	1
GO:0005793	1	0.934973	0	25	endoplasmic reticulum-Golgi intermediate compartment	CC	1	1
GO:0005795	1	0.939889	0	22	Golgi stack	CC	1	1
GO:0005797	1	0.816894	0	71	Golgi medial cisterna	CC	1	1
GO:0005798	1	0.980133	0	7	Golgi-associated vesicle	CC	1	1
GO:0005801	1	0.951453	0	18	cis-Golgi network	CC	1	1
GO:0005811	1	0.858116	0	54	lipid droplet	CC	1	1
GO:0005813	1	0.92911	0	27	centrosome	CC	1	1
GO:0005814	1	0.987804	0	4	centriole	CC	1	1
GO:0005815	1	0.979376	0	7	microtubule organizing center	CC	1	1
GO:0005816	1	0.988627	0	4	spindle pole body	CC	1	1
GO:0005819	1	0.798255	0	81	spindle	CC	1	1
GO:0005828	1	0.970413	0	11	kinetochore microtubule	CC	1	1
GO:0005832	1	0.962368	0	13	chaperonin-containing T-complex	CC	1	1
GO:0005834	1	0.977765	0	8	heterotrimeric G-protein complex	CC	1	1
GO:0005835	1	0.99114	0	3	fatty acid synthase complex	CC	1	1
GO:0005838	1	0.991421	0	3	proteasome regulatory particle	CC	1	1
GO:0005839	1	0.948133	0	21	proteasome core complex	CC	1	1
GO:0005840	1	0.613985	0	198	ribosome	CC	1	1
GO:0005844	1	0.944647	0	19	polysome	CC	1	1
GO:0005845	1	0.988088	0	4	mRNA cap binding complex	CC	1	1
GO:0005846	1	0.985121	0	5	nuclear cap binding complex	CC	1	1
GO:0005847	1	0.976516	0	8	mRNA cleavage and polyadenylation specificity factor complex	CC	1	1
GO:0005849	1	0.974043	0	11	mRNA cleavage factor complex	CC	1	1
GO:0005850	1	0.974281	0	9	eukaryotic translation initiation factor 2 complex	CC	1	1
GO:0005851	1	0.979697	0	7	eukaryotic translation initiation factor 2B complex	CC	1	1
GO:0005852	1	0.962816	0	13	eukaryotic translation initiation factor 3 complex	CC	1	1
GO:0005853	1	0.931427	0	25	eukaryotic translation elongation factor 1 complex	CC	1	1
GO:0005854	1	0.978968	0	9	nascent polypeptide-associated complex	CC	1	1
GO:0005868	1	0.977495	0	9	cytoplasmic dynein complex	CC	1	1
GO:0005869	1	0.997009	0	1	dynactin complex	CC	1	1
GO:0005871	1	0.919749	0	27	kinesin complex	CC	1	1
GO:0005874	1	0.519386	0	233	microtubule	CC	1	1
GO:0005875	1	0.970905	0	10	microtubule associated complex	CC	1	1
GO:0005876	1	0.936653	0	22	spindle microtubule	CC	1	1
GO:0005880	1	0.965294	0	13	nuclear microtubule	CC	1	1
GO:0005881	1	0.973102	0	9	cytoplasmic microtubule	CC	1	1
GO:0005883	1	0.998154	0	1	neurofilament	CC	1	1
GO:0005884	1	0.967294	0	13	actin filament	CC	1	1
GO:0005885	1	0.981901	0	7	Arp2/3 protein complex	CC	1	1
GO:0005887	1	0.605665	0	178	integral component of plasma membrane	CC	1	1
GO:0005901	1	0.979869	0	7	caveola	CC	1	1
GO:0005905	1	0.937403	0	22	clathrin-coated pit	CC	1	1
GO:0005925	1	0.988485	0	4	focal adhesion	CC	1	1
GO:0005929	1	0.997456	0	1	cilium	CC	1	1
GO:0005933	1	0.9954	0	1	cellular bud	CC	1	1
GO:0005938	1	0.89697	0	38	cell cortex	CC	1	1
GO:0005942	1	0.992423	0	3	phosphatidylinositol 3-kinase complex	CC	1	1
GO:0005947	1	0.981036	0	7	mitochondrial alpha-ketoglutarate dehydrogenase complex	CC	1	1
GO:0005948	1	0.994154	0	2	acetolactate synthase complex	CC	1	1
GO:0005950	1	0.994179	0	2	anthranilate synthase complex	CC	1	1
GO:0005951	1	0.991022	0	3	carbamoyl-phosphate synthase complex	CC	1	1
GO:0005952	1	0.994932	0	2	cAMP-dependent protein kinase complex	CC	1	1
GO:0005953	1	0.994359	0	2	CAAX-protein geranylgeranyltransferase complex	CC	1	1
GO:0005955	1	0.997139	0	1	calcineurin complex	CC	1	1
GO:0005956	1	0.985624	0	5	protein kinase CK2 complex	CC	1	1
GO:0005958	1	0.997258	0	1	DNA-dependent protein kinase-DNA ligase 4 complex	CC	1	1
GO:0005960	1	0.982725	0	7	glycine cleavage complex	CC	1	1
GO:0005965	1	0.994249	0	2	protein farnesyltransferase complex	CC	1	1
GO:0005967	1	0.989494	0	5	mitochondrial pyruvate dehydrogenase complex	CC	1	1
GO:0005968	1	0.991067	0	3	Rab-protein geranylgeranyltransferase complex	CC	1	1
GO:0005971	1	0.991109	0	3	ribonucleoside-diphosphate reductase complex	CC	1	1
GO:0005976	1	0.991756	0	3	polysaccharide metabolic process	BP	1	1
GO:0005977	1	0.994031	0	2	glycogen metabolic process	BP	1	1
GO:0005978	1	0.969902	0	11	glycogen biosynthetic process	BP	1	1
GO:0005980	1	0.991679	0	3	glycogen catabolic process	BP	1	1
GO:0005982	1	0.967809	0	10	starch metabolic process	BP	1	1
GO:0005983	1	0.963061	0	13	starch catabolic process	BP	1	1
GO:0005985	1	0.900648	0	36	sucrose metabolic process	BP	1	1
GO:0005986	1	0.973449	0	9	sucrose biosynthetic process	BP	1	1
GO:0005991	1	0.977966	0	7	trehalose metabolic process	BP	1	1
GO:0005993	1	0.994022	0	2	trehalose catabolic process	BP	1	1
GO:0005996	1	0.997109	0	1	monosaccharide metabolic process	BP	1	1
GO:0005997	1	0.992307	0	3	xylulose metabolic process	BP	1	1
GO:0006000	1	0.980894	0	7	fructose metabolic process	BP	1	1
GO:0006002	1	0.959508	0	15	fructose 6-phosphate metabolic process	BP	1	1
GO:0006004	1	0.888801	0	40	fucose metabolic process	BP	1	1
GO:0006006	1	0.907754	0	34	glucose metabolic process	BP	1	1
GO:0006007	1	0.997006	0	1	glucose catabolic process	BP	1	1
GO:0006012	1	0.945992	0	19	galactose metabolic process	BP	1	1
GO:0006013	1	0.979416	0	8	mannose metabolic process	BP	1	1
GO:0006015	1	0.994054	0	2	5-phosphoribose 1-diphosphate biosynthetic process	BP	1	1
GO:0006020	1	0.988293	0	4	inositol metabolic process	BP	1	1
GO:0006021	1	0.980187	0	7	inositol biosynthetic process	BP	1	1
GO:0006024	1	0.979625	0	7	glycosaminoglycan biosynthetic process	BP	1	1
GO:0006032	1	0.903083	0	38	chitin catabolic process	BP	1	1
GO:0006044	1	0.981496	0	7	N-acetylglucosamine metabolic process	BP	1	1
GO:0006047	1	0.994022	0	2	UDP-N-acetylglucosamine metabolic process	BP	1	1
GO:0006048	1	0.981496	0	7	UDP-N-acetylglucosamine biosynthetic process	BP	1	1
GO:0006060	1	0.994286	0	2	sorbitol metabolic process	BP	1	1
GO:0006065	1	0.979625	0	7	UDP-glucuronate biosynthetic process	BP	1	1
GO:0006066	1	0.983253	0	6	alcohol metabolic process	BP	1	1
GO:0006068	1	0.997026	0	1	ethanol catabolic process	BP	1	1
GO:0006069	1	0.997046	0	1	ethanol oxidation	BP	1	1
GO:0006071	1	0.947154	0	19	glycerol metabolic process	BP	1	1
GO:0006072	1	0.973989	0	9	glycerol-3-phosphate metabolic process	BP	1	1
GO:0006073	1	0.994144	0	2	cellular glucan metabolic process	BP	1	1
GO:0006075	1	0.943787	0	16	(1->3)-beta-D-glucan biosynthetic process	BP	1	1
GO:0006076	1	0.987838	0	6	(1->3)-beta-D-glucan catabolic process	BP	1	1
GO:0006083	1	0.997006	0	1	acetate metabolic process	BP	1	1
GO:0006084	1	0.981277	0	7	acetyl-CoA metabolic process	BP	1	1
GO:0006085	1	0.974364	0	9	acetyl-CoA biosynthetic process	BP	1	1
GO:0006086	1	0.950334	0	20	acetyl-CoA biosynthetic process from pyruvate	BP	1	1
GO:0006090	1	0.98057	0	7	pyruvate metabolic process	BP	1	1
GO:0006094	1	0.936266	0	23	gluconeogenesis	BP	1	1
GO:0006096	1	0.799286	0	80	glycolytic process	BP	1	1
GO:0006097	1	0.929106	0	25	glyoxylate cycle	BP	1	1
GO:0006098	1	0.982671	0	6	pentose-phosphate shunt	BP	1	1
GO:0006099	1	0.816754	0	71	tricarboxylic acid cycle	BP	1	1
GO:0006101	1	0.98512	0	6	citrate metabolic process	BP	1	1
GO:0006102	1	0.92989	0	25	isocitrate metabolic process	BP	1	1
GO:0006103	1	0.983451	0	6	2-oxoglutarate metabolic process	BP	1	1
GO:0006104	1	0.985624	0	5	succinyl-CoA metabolic process	BP	1	1
GO:0006105	1	0.991228	0	3	succinate metabolic process	BP	1	1
GO:0006106	1	0.997006	0	1	fumarate metabolic process	BP	1	1
GO:0006107	1	0.987206	0	5	oxaloacetate metabolic process	BP	1	1
GO:0006108	1	0.926458	0	27	malate metabolic process	BP	1	1
GO:0006109	1	0.965808	0	12	regulation of carbohydrate metabolic process	BP	1	1
GO:0006110	1	0.994023	0	2	regulation of glycolytic process	BP	1	1
GO:0006111	1	0.997006	0	1	regulation of gluconeogenesis	BP	1	1
GO:0006114	1	0.997344	0	1	glycerol biosynthetic process	BP	1	1
GO:0006116	1	0.965217	0	12	NADH oxidation	BP	1	1
GO:0006120	1	0.973143	0	11	mitochondrial electron transport, NADH to ubiquinone	BP	1	1
GO:0006121	1	0.974859	0	9	mitochondrial electron transport, succinate to ubiquinone	BP	1	1
GO:0006122	1	0.984899	0	7	mitochondrial electron transport, ubiquinol to cytochrome c	BP	1	1
GO:0006123	1	0.99327	0	3	mitochondrial electron transport, cytochrome c to oxygen	BP	1	1
GO:0006124	1	0.98462	0	6	ferredoxin metabolic process	BP	1	1
GO:0006127	1	0.997006	0	1	glycerophosphate shuttle	BP	1	1
GO:0006139	1	0.994022	0	2	nucleobase-containing compound metabolic process	BP	1	1
GO:0006144	1	0.988452	0	4	purine nucleobase metabolic process	BP	1	1
GO:0006145	1	0.991626	0	3	purine nucleobase catabolic process	BP	1	1
GO:0006148	1	0.994435	0	2	inosine catabolic process	BP	1	1
GO:0006152	1	0.983539	0	6	purine nucleoside catabolic process	BP	1	1
GO:0006163	1	0.997172	0	1	purine nucleotide metabolic process	BP	1	1
GO:0006164	1	0.974134	0	9	purine nucleotide biosynthetic process	BP	1	1
GO:0006165	1	0.966416	0	13	nucleoside diphosphate phosphorylation	BP	1	1
GO:0006166	1	0.979345	0	8	purine ribonucleoside salvage	BP	1	1
GO:0006168	1	0.984603	0	6	adenine salvage	BP	1	1
GO:0006169	1	0.997061	0	1	adenosine salvage	BP	1	1
GO:0006177	1	0.994038	0	2	GMP biosynthetic process	BP	1	1
GO:0006178	1	0.997523	0	1	guanine salvage	BP	1	1
GO:0006183	1	0.977546	0	9	GTP biosynthetic process	BP	1	1
GO:0006188	1	0.997006	0	1	IMP biosynthetic process	BP	1	1
GO:0006189	1	0.949285	0	18	'de novo' IMP biosynthetic process	BP	1	1
GO:0006202	1	0.997006	0	1	GMP catabolic process to guanine	BP	1	1
GO:0006203	1	0.994154	0	2	dGTP catabolic process	BP	1	1
GO:0006204	1	0.997006	0	1	IMP catabolic process	BP	1	1
GO:0006207	1	0.941343	0	21	'de novo' pyrimidine nucleobase biosynthetic process	BP	1	1
GO:0006208	1	0.997007	0	1	pyrimidine nucleobase catabolic process	BP	1	1
GO:0006210	1	0.987129	0	5	thymine catabolic process	BP	1	1
GO:0006212	1	0.988226	0	4	uracil catabolic process	BP	1	1
GO:0006216	1	0.994459	0	2	cytidine catabolic process	BP	1	1
GO:0006218	1	0.997192	0	1	uridine catabolic process	BP	1	1
GO:0006220	1	0.994022	0	2	pyrimidine nucleotide metabolic process	BP	1	1
GO:0006221	1	0.991525	0	3	pyrimidine nucleotide biosynthetic process	BP	1	1
GO:0006222	1	0.994161	0	2	UMP biosynthetic process	BP	1	1
GO:0006223	1	0.997139	0	1	uracil salvage	BP	1	1
GO:0006225	1	0.99455	0	2	UDP biosynthetic process	BP	1	1
GO:0006226	1	0.993217	0	3	dUMP biosynthetic process	BP	1	1
GO:0006227	1	0.997271	0	1	dUDP biosynthetic process	BP	1	1
GO:0006228	1	0.980465	0	8	UTP biosynthetic process	BP	1	1
GO:0006231	1	0.997006	0	1	dTMP biosynthetic process	BP	1	1
GO:0006233	1	0.997271	0	1	dTDP biosynthetic process	BP	1	1
GO:0006235	1	0.997271	0	1	dTTP biosynthetic process	BP	1	1
GO:0006241	1	0.974602	0	10	CTP biosynthetic process	BP	1	1
GO:0006253	1	0.988418	0	5	dCTP catabolic process	BP	1	1
GO:0006259	1	0.991836	0	4	DNA metabolic process	BP	1	1
GO:0006260	1	0.776169	0	94	DNA replication	BP	1	1
GO:0006261	1	0.935521	0	24	DNA-dependent DNA replication	BP	1	1
GO:0006264	1	0.989212	0	4	mitochondrial DNA replication	BP	1	1
GO:0006265	1	0.971159	0	10	DNA topological change	BP	1	1
GO:0006266	1	0.990951	0	3	DNA ligation	BP	1	1
GO:0006268	1	0.932752	0	26	DNA unwinding involved in DNA replication	BP	1	1
GO:0006269	1	0.997016	0	1	DNA replication, synthesis of RNA primer	BP	1	1
GO:0006270	1	0.939055	0	22	DNA replication initiation	BP	1	1
GO:0006271	1	0.988088	0	4	DNA strand elongation involved in DNA replication	BP	1	1
GO:0006272	1	0.983424	0	5	leading strand elongation	BP	1	1
GO:0006273	1	0.990636	0	3	lagging strand elongation	BP	1	1
GO:0006275	1	0.973795	0	11	regulation of DNA replication	BP	1	1
GO:0006281	1	0.477593	0	252	DNA repair	BP	1	1
GO:0006282	1	0.945084	0	19	regulation of DNA repair	BP	1	1
GO:0006283	1	0.97275	0	8	transcription-coupled nucleotide-excision repair	BP	1	1
GO:0006284	1	0.911482	0	33	base-excision repair	BP	1	1
GO:0006285	1	0.969507	0	11	base-excision repair, AP site formation	BP	1	1
GO:0006287	1	0.989188	0	3	base-excision repair, gap-filling	BP	1	1
GO:0006289	1	0.916211	0	31	nucleotide-excision repair	BP	1	1
GO:0006290	1	0.991045	0	3	pyrimidine dimer repair	BP	1	1
GO:0006294	1	0.994909	0	2	nucleotide-excision repair, preincision complex assembly	BP	1	1
GO:0006296	1	0.977993	0	8	nucleotide-excision repair, DNA incision, 5'-to lesion	BP	1	1
GO:0006297	1	0.982573	0	6	nucleotide-excision repair, DNA gap filling	BP	1	1
GO:0006298	1	0.978037	0	8	mismatch repair	BP	1	1
GO:0006301	1	0.959062	0	16	postreplication repair	BP	1	1
GO:0006302	1	0.935984	0	24	double-strand break repair	BP	1	1
GO:0006303	1	0.960728	0	13	double-strand break repair via nonhomologous end joining	BP	1	1
GO:0006306	1	0.912294	0	31	DNA methylation	BP	1	1
GO:0006307	1	0.976716	0	6	DNA dealkylation involved in DNA repair	BP	1	1
GO:0006308	1	0.978133	0	10	DNA catabolic process	BP	1	1
GO:0006310	1	0.000591293	0	2715	DNA recombination	BP	1	0.665627
GO:0006312	1	0.970755	0	10	mitotic recombination	BP	1	1
GO:0006313	1	0.885129	0	52	transposition, DNA-mediated	BP	1	1
GO:0006314	1	0.968809	0	10	intron homing	BP	1	1
GO:0006315	1	0.997003	0	1	homing of group II introns	BP	1	1
GO:0006325	1	0.621191	0	160	chromatin organization	BP	1	1
GO:0006334	1	0.890206	0	47	nucleosome assembly	BP	1	1
GO:0006335	1	0.989555	0	4	DNA replication-dependent nucleosome assembly	BP	1	1
GO:0006336	1	0.976797	0	8	DNA replication-independent nucleosome assembly	BP	1	1
GO:0006338	1	0.63175	0	193	chromatin remodeling	BP	1	1
GO:0006346	1	0.924771	0	30	DNA methylation-dependent heterochromatin assembly	BP	1	1
GO:0006349	1	0.95026	0	17	regulation of gene expression by genetic imprinting	BP	1	1
GO:0006352	1	0.925378	0	27	DNA-templated transcription, initiation	BP	1	1
GO:0006353	1	0.900785	0	35	DNA-templated transcription, termination	BP	1	1
GO:0006354	1	0.997006	0	1	DNA-templated transcription, elongation	BP	1	1
GO:0006360	1	0.978519	0	8	transcription by RNA polymerase I	BP	1	1
GO:0006361	1	0.994076	0	2	transcription initiation from RNA polymerase I promoter	BP	1	1
GO:0006364	1	0.687909	0	123	rRNA processing	BP	1	1
GO:0006366	1	0.938721	0	23	transcription by RNA polymerase II	BP	1	1
GO:0006367	1	0.962874	0	14	transcription initiation from RNA polymerase II promoter	BP	1	1
GO:0006368	1	0.930638	0	26	transcription elongation from RNA polymerase II promoter	BP	1	1
GO:0006369	1	0.955411	0	15	termination of RNA polymerase II transcription	BP	1	1
GO:0006370	1	0.991054	0	3	7-methylguanosine mRNA capping	BP	1	1
GO:0006376	1	0.993986	0	2	mRNA splice site selection	BP	1	1
GO:0006378	1	0.912792	0	31	mRNA polyadenylation	BP	1	1
GO:0006379	1	0.980237	0	7	mRNA cleavage	BP	1	1
GO:0006382	1	0.997009	0	1	adenosine to inosine editing	BP	1	1
GO:0006383	1	0.98805	0	4	transcription by RNA polymerase III	BP	1	1
GO:0006386	1	0.99813	0	1	termination of RNA polymerase III transcription	BP	1	1
GO:0006388	1	0.978333	0	8	tRNA splicing, via endonucleolytic cleavage and ligation	BP	1	1
GO:0006390	1	0.997273	0	1	mitochondrial transcription	BP	1	1
GO:0006393	1	0.994055	0	2	termination of mitochondrial transcription	BP	1	1
GO:0006396	1	0.909742	0	32	RNA processing	BP	1	1
GO:0006398	1	0.991046	0	3	mRNA 3'-end processing by stem-loop binding and cleavage	BP	1	1
GO:0006399	1	0.980789	0	7	tRNA metabolic process	BP	1	1
GO:0006400	1	0.916503	0	31	tRNA modification	BP	1	1
GO:0006401	1	0.950588	0	18	RNA catabolic process	BP	1	1
GO:0006402	1	0.920443	0	29	mRNA catabolic process	BP	1	1
GO:0006405	1	0.963135	0	12	RNA export from nucleus	BP	1	1
GO:0006406	1	0.914068	0	31	mRNA export from nucleus	BP	1	1
GO:0006409	1	0.996958	0	1	tRNA export from nucleus	BP	1	1
GO:0006412	1	0.347261	0	428	translation	BP	1	1
GO:0006413	1	0.918626	0	30	translational initiation	BP	1	1
GO:0006414	1	0.868096	0	51	translational elongation	BP	1	1
GO:0006415	1	0.979335	0	7	translational termination	BP	1	1
GO:0006417	1	0.816458	0	69	regulation of translation	BP	1	1
GO:0006418	1	0.997032	0	1	tRNA aminoacylation for protein translation	BP	1	1
GO:0006419	1	0.982598	0	6	alanyl-tRNA aminoacylation	BP	1	1
GO:0006420	1	0.997006	0	1	arginyl-tRNA aminoacylation	BP	1	1
GO:0006421	1	0.98821	0	4	asparaginyl-tRNA aminoacylation	BP	1	1
GO:0006422	1	0.988414	0	4	aspartyl-tRNA aminoacylation	BP	1	1
GO:0006423	1	0.991178	0	3	cysteinyl-tRNA aminoacylation	BP	1	1
GO:0006424	1	0.994022	0	2	glutamyl-tRNA aminoacylation	BP	1	1
GO:0006425	1	0.997006	0	1	glutaminyl-tRNA aminoacylation	BP	1	1
GO:0006426	1	0.991036	0	3	glycyl-tRNA aminoacylation	BP	1	1
GO:0006427	1	0.994313	0	2	histidyl-tRNA aminoacylation	BP	1	1
GO:0006428	1	0.993976	0	2	isoleucyl-tRNA aminoacylation	BP	1	1
GO:0006429	1	0.98815	0	4	leucyl-tRNA aminoacylation	BP	1	1
GO:0006430	1	0.990573	0	4	lysyl-tRNA aminoacylation	BP	1	1
GO:0006431	1	0.98852	0	4	methionyl-tRNA aminoacylation	BP	1	1
GO:0006432	1	0.985944	0	5	phenylalanyl-tRNA aminoacylation	BP	1	1
GO:0006433	1	0.991054	0	3	prolyl-tRNA aminoacylation	BP	1	1
GO:0006434	1	0.980587	0	7	seryl-tRNA aminoacylation	BP	1	1
GO:0006435	1	0.98821	0	4	threonyl-tRNA aminoacylation	BP	1	1
GO:0006436	1	0.997059	0	1	tryptophanyl-tRNA aminoacylation	BP	1	1
GO:0006437	1	0.997007	0	1	tyrosyl-tRNA aminoacylation	BP	1	1
GO:0006438	1	0.988375	0	4	valyl-tRNA aminoacylation	BP	1	1
GO:0006446	1	0.97785	0	8	regulation of translational initiation	BP	1	1
GO:0006449	1	0.991886	0	3	regulation of translational termination	BP	1	1
GO:0006450	1	0.985623	0	5	regulation of translational fidelity	BP	1	1
GO:0006465	1	0.952914	0	18	signal peptide processing	BP	1	1
GO:0006470	1	0.754712	0	97	protein dephosphorylation	BP	1	1
GO:0006471	1	0.979172	0	8	protein ADP-ribosylation	BP	1	1
GO:0006473	1	0.997644	0	1	protein acetylation	BP	1	1
GO:0006474	1	0.986871	0	5	N-terminal protein amino acid acetylation	BP	1	1
GO:0006476	1	0.991406	0	3	protein deacetylation	BP	1	1
GO:0006479	1	0.983263	0	6	protein methylation	BP	1	1
GO:0006481	1	0.997083	0	1	C-terminal protein methylation	BP	1	1
GO:0006486	1	0.596909	0	181	protein glycosylation	BP	1	1
GO:0006487	1	0.906067	0	34	protein N-linked glycosylation	BP	1	1
GO:0006488	1	0.979966	0	7	dolichol-linked oligosaccharide biosynthetic process	BP	1	1
GO:0006490	1	0.985191	0	5	oligosaccharide-lipid intermediate biosynthetic process	BP	1	1
GO:0006491	1	0.973702	0	9	N-glycan processing	BP	1	1
GO:0006493	1	0.976565	0	8	protein O-linked glycosylation	BP	1	1
GO:0006497	1	0.973261	0	10	protein lipidation	BP	1	1
GO:0006499	1	0.991324	0	3	N-terminal protein myristoylation	BP	1	1
GO:0006501	1	0.98551	0	6	C-terminal protein lipidation	BP	1	1
GO:0006505	1	0.997006	0	1	GPI anchor metabolic process	BP	1	1
GO:0006506	1	0.95854	0	16	GPI anchor biosynthetic process	BP	1	1
GO:0006509	1	0.997006	0	1	membrane protein ectodomain proteolysis	BP	1	1
GO:0006511	1	0.469332	0	270	ubiquitin-dependent protein catabolic process	BP	1	1
GO:0006513	1	0.978447	0	9	protein monoubiquitination	BP	1	1
GO:0006515	1	0.958472	0	15	protein quality control for misfolded or incompletely synthesized proteins	BP	1	1
GO:0006517	1	0.990949	0	3	protein deglycosylation	BP	1	1
GO:0006518	1	0.986892	0	5	peptide metabolic process	BP	1	1
GO:0006521	1	0.997003	0	1	regulation of cellular amino acid metabolic process	BP	1	1
GO:0006522	1	0.995279	0	2	alanine metabolic process	BP	1	1
GO:0006526	1	0.960412	0	14	arginine biosynthetic process	BP	1	1
GO:0006527	1	0.987771	0	5	arginine catabolic process	BP	1	1
GO:0006528	1	0.990025	0	4	asparagine metabolic process	BP	1	1
GO:0006529	1	0.994022	0	2	asparagine biosynthetic process	BP	1	1
GO:0006531	1	0.986404	0	5	aspartate metabolic process	BP	1	1
GO:0006534	1	0.997023	0	1	cysteine metabolic process	BP	1	1
GO:0006535	1	0.968142	0	12	cysteine biosynthetic process from serine	BP	1	1
GO:0006536	1	0.977587	0	8	glutamate metabolic process	BP	1	1
GO:0006537	1	0.978595	0	7	glutamate biosynthetic process	BP	1	1
GO:0006538	1	0.98382	0	6	glutamate catabolic process	BP	1	1
GO:0006540	1	0.997007	0	1	glutamate decarboxylation to succinate	BP	1	1
GO:0006541	1	0.889437	0	41	glutamine metabolic process	BP	1	1
GO:0006542	1	0.984715	0	6	glutamine biosynthetic process	BP	1	1
GO:0006544	1	0.997009	0	1	glycine metabolic process	BP	1	1
GO:0006545	1	0.985394	0	5	glycine biosynthetic process	BP	1	1
GO:0006546	1	0.99554	0	2	glycine catabolic process	BP	1	1
GO:0006551	1	0.997008	0	1	leucine metabolic process	BP	1	1
GO:0006552	1	0.972664	0	10	leucine catabolic process	BP	1	1
GO:0006555	1	0.987411	0	5	methionine metabolic process	BP	1	1
GO:0006556	1	0.982449	0	6	S-adenosylmethionine biosynthetic process	BP	1	1
GO:0006558	1	0.997117	0	1	L-phenylalanine metabolic process	BP	1	1
GO:0006559	1	0.970724	0	10	L-phenylalanine catabolic process	BP	1	1
GO:0006561	1	0.978552	0	8	proline biosynthetic process	BP	1	1
GO:0006562	1	0.994022	0	2	proline catabolic process	BP	1	1
GO:0006563	1	0.988532	0	4	L-serine metabolic process	BP	1	1
GO:0006564	1	0.982609	0	6	L-serine biosynthetic process	BP	1	1
GO:0006565	1	0.976436	0	8	L-serine catabolic process	BP	1	1
GO:0006567	1	0.979621	0	7	threonine catabolic process	BP	1	1
GO:0006568	1	0.997117	0	1	tryptophan metabolic process	BP	1	1
GO:0006569	1	0.997117	0	1	tryptophan catabolic process	BP	1	1
GO:0006570	1	0.997117	0	1	tyrosine metabolic process	BP	1	1
GO:0006571	1	0.979079	0	8	tyrosine biosynthetic process	BP	1	1
GO:0006572	1	0.959422	0	15	tyrosine catabolic process	BP	1	1
GO:0006573	1	0.997008	0	1	valine metabolic process	BP	1	1
GO:0006574	1	0.961208	0	14	valine catabolic process	BP	1	1
GO:0006580	1	0.997139	0	1	ethanolamine metabolic process	BP	1	1
GO:0006587	1	0.997008	0	1	serotonin biosynthetic process from tryptophan	BP	1	1
GO:0006592	1	0.997013	0	1	ornithine biosynthetic process	BP	1	1
GO:0006593	1	0.997006	0	1	ornithine catabolic process	BP	1	1
GO:0006596	1	0.977136	0	8	polyamine biosynthetic process	BP	1	1
GO:0006597	1	0.966939	0	12	spermine biosynthetic process	BP	1	1
GO:0006598	1	0.977319	0	7	polyamine catabolic process	BP	1	1
GO:0006605	1	0.977302	0	8	protein targeting	BP	1	1
GO:0006606	1	0.854654	0	53	protein import into nucleus	BP	1	1
GO:0006607	1	0.934297	0	23	NLS-bearing protein import into nucleus	BP	1	1
GO:0006610	1	0.962071	0	13	ribosomal protein import into nucleus	BP	1	1
GO:0006611	1	0.973711	0	9	protein export from nucleus	BP	1	1
GO:0006612	1	0.914462	0	31	protein targeting to membrane	BP	1	1
GO:0006613	1	0.997006	0	1	cotranslational protein targeting to membrane	BP	1	1
GO:0006614	1	0.970718	0	11	SRP-dependent cotranslational protein targeting to membrane	BP	1	1
GO:0006616	1	0.963644	0	14	SRP-dependent cotranslational protein targeting to membrane, translocation	BP	1	1
GO:0006617	1	0.994708	0	2	SRP-dependent cotranslational protein targeting to membrane, signal sequence recognition	BP	1	1
GO:0006620	1	0.97816	0	9	posttranslational protein targeting to endoplasmic reticulum membrane	BP	1	1
GO:0006621	1	0.977966	0	8	protein retention in ER lumen	BP	1	1
GO:0006623	1	0.904342	0	35	protein targeting to vacuole	BP	1	1
GO:0006624	1	0.976298	0	7	vacuolar protein processing	BP	1	1
GO:0006625	1	0.982897	0	6	protein targeting to peroxisome	BP	1	1
GO:0006626	1	0.956419	0	16	protein targeting to mitochondrion	BP	1	1
GO:0006627	1	0.990629	0	4	protein processing involved in protein targeting to mitochondrion	BP	1	1
GO:0006635	1	0.875059	0	47	fatty acid beta-oxidation	BP	1	1
GO:0006636	1	0.90415	0	35	unsaturated fatty acid biosynthetic process	BP	1	1
GO:0006641	1	0.986338	0	5	triglyceride metabolic process	BP	1	1
GO:0006643	1	0.99402	0	2	membrane lipid metabolic process	BP	1	1
GO:0006644	1	0.966814	0	12	phospholipid metabolic process	BP	1	1
GO:0006646	1	0.964973	0	13	phosphatidylethanolamine biosynthetic process	BP	1	1
GO:0006650	1	0.988641	0	4	glycerophospholipid metabolic process	BP	1	1
GO:0006651	1	0.972987	0	10	diacylglycerol biosynthetic process	BP	1	1
GO:0006654	1	0.983485	0	6	phosphatidic acid biosynthetic process	BP	1	1
GO:0006655	1	0.980287	0	7	phosphatidylglycerol biosynthetic process	BP	1	1
GO:0006656	1	0.970393	0	11	phosphatidylcholine biosynthetic process	BP	1	1
GO:0006658	1	0.991179	0	3	phosphatidylserine metabolic process	BP	1	1
GO:0006659	1	0.989978	0	4	phosphatidylserine biosynthetic process	BP	1	1
GO:0006661	1	0.987745	0	5	phosphatidylinositol biosynthetic process	BP	1	1
GO:0006665	1	0.956385	0	16	sphingolipid metabolic process	BP	1	1
GO:0006666	1	0.997022	0	1	3-keto-sphinganine metabolic process	BP	1	1
GO:0006671	1	0.997098	0	1	phytosphingosine metabolic process	BP	1	1
GO:0006672	1	0.991487	0	3	ceramide metabolic process	BP	1	1
GO:0006673	1	0.990432	0	4	inositol phosphoceramide metabolic process	BP	1	1
GO:0006680	1	0.993962	0	2	glucosylceramide catabolic process	BP	1	1
GO:0006688	1	0.997139	0	1	glycosphingolipid biosynthetic process	BP	1	1
GO:0006693	1	0.997006	0	1	prostaglandin metabolic process	BP	1	1
GO:0006694	1	0.9776	0	8	steroid biosynthetic process	BP	1	1
GO:0006695	1	0.988214	0	4	cholesterol biosynthetic process	BP	1	1
GO:0006696	1	0.998669	0	1	ergosterol biosynthetic process	BP	1	1
GO:0006718	1	0.997388	0	1	juvenile hormone biosynthetic process	BP	1	1
GO:0006720	1	0.997146	0	1	isoprenoid metabolic process	BP	1	1
GO:0006721	1	0.997861	0	1	terpenoid metabolic process	BP	1	1
GO:0006723	1	0.980777	0	6	cuticle hydrocarbon biosynthetic process	BP	1	1
GO:0006725	1	0.994628	0	2	cellular aromatic compound metabolic process	BP	1	1
GO:0006729	1	0.991605	0	3	tetrahydrobiopterin biosynthetic process	BP	1	1
GO:0006730	1	0.926716	0	26	one-carbon metabolic process	BP	1	1
GO:0006734	1	0.985276	0	5	NADH metabolic process	BP	1	1
GO:0006739	1	0.940447	0	21	NADP metabolic process	BP	1	1
GO:0006740	1	0.997026	0	1	NADPH regeneration	BP	1	1
GO:0006741	1	0.979408	0	7	NADP biosynthetic process	BP	1	1
GO:0006742	1	0.99403	0	2	NADP catabolic process	BP	1	1
GO:0006744	1	0.956892	0	16	ubiquinone biosynthetic process	BP	1	1
GO:0006747	1	0.997144	0	1	FAD biosynthetic process	BP	1	1
GO:0006749	1	0.817391	0	79	glutathione metabolic process	BP	1	1
GO:0006750	1	0.997006	0	1	glutathione biosynthetic process	BP	1	1
GO:0006751	1	0.982725	0	6	glutathione catabolic process	BP	1	1
GO:0006753	1	0.984077	0	6	nucleoside phosphate metabolic process	BP	1	1
GO:0006754	1	0.997139	0	1	ATP biosynthetic process	BP	1	1
GO:0006760	1	0.997317	0	1	folic acid-containing compound metabolic process	BP	1	1
GO:0006771	1	0.991032	0	3	riboflavin metabolic process	BP	1	1
GO:0006772	1	0.9971	0	1	thiamine metabolic process	BP	1	1
GO:0006777	1	0.957612	0	16	Mo-molybdopterin cofactor biosynthetic process	BP	1	1
GO:0006778	1	0.997638	0	1	porphyrin-containing compound metabolic process	BP	1	1
GO:0006779	1	0.991226	0	3	porphyrin-containing compound biosynthetic process	BP	1	1
GO:0006780	1	0.997007	0	1	uroporphyrinogen III biosynthetic process	BP	1	1
GO:0006782	1	0.935861	0	24	protoporphyrinogen IX biosynthetic process	BP	1	1
GO:0006783	1	0.977537	0	8	heme biosynthetic process	BP	1	1
GO:0006784	1	0.99546	0	2	heme A biosynthetic process	BP	1	1
GO:0006788	1	0.971776	0	11	heme oxidation	BP	1	1
GO:0006790	1	0.981342	0	8	sulfur compound metabolic process	BP	1	1
GO:0006792	1	0.99734	0	1	regulation of sulfur utilization	BP	1	1
GO:0006793	1	0.994034	0	2	phosphorus metabolic process	BP	1	1
GO:0006796	1	0.973115	0	11	phosphate-containing compound metabolic process	BP	1	1
GO:0006798	1	0.997006	0	1	polyphosphate catabolic process	BP	1	1
GO:0006799	1	0.997006	0	1	polyphosphate biosynthetic process	BP	1	1
GO:0006801	1	0.99591	0	2	superoxide metabolic process	BP	1	1
GO:0006805	1	0.955557	0	16	xenobiotic metabolic process	BP	1	1
GO:0006807	1	0.905317	0	35	nitrogen compound metabolic process	BP	1	1
GO:0006808	1	0.988638	0	4	regulation of nitrogen utilization	BP	1	1
GO:0006809	1	0.983114	0	6	nitric oxide biosynthetic process	BP	1	1
GO:0006811	1	0.927399	0	26	ion transport	BP	1	1
GO:0006812	1	0.971151	0	10	cation transport	BP	1	1
GO:0006813	1	0.811868	0	73	potassium ion transport	BP	1	1
GO:0006814	1	0.9543	0	17	sodium ion transport	BP	1	1
GO:0006816	1	0.860929	0	52	calcium ion transport	BP	1	1
GO:0006817	1	0.925226	0	27	phosphate ion transport	BP	1	1
GO:0006820	1	0.97948	0	7	anion transport	BP	1	1
GO:0006821	1	0.963273	0	13	chloride transport	BP	1	1
GO:0006824	1	0.997006	0	1	cobalt ion transport	BP	1	1
GO:0006825	1	0.992016	0	4	copper ion transport	BP	1	1
GO:0006826	1	0.971314	0	10	iron ion transport	BP	1	1
GO:0006828	1	0.985121	0	5	manganese ion transport	BP	1	1
GO:0006829	1	0.973132	0	10	zinc ion transport	BP	1	1
GO:0006835	1	0.997107	0	1	dicarboxylic acid transport	BP	1	1
GO:0006839	1	0.969797	0	10	mitochondrial transport	BP	1	1
GO:0006850	1	0.989228	0	5	mitochondrial pyruvate transmembrane transport	BP	1	1
GO:0006851	1	0.982433	0	6	mitochondrial calcium ion transmembrane transport	BP	1	1
GO:0006863	1	0.94096	0	21	purine nucleobase transport	BP	1	1
GO:0006865	1	0.936908	0	23	amino acid transport	BP	1	1
GO:0006869	1	0.784372	0	98	lipid transport	BP	1	1
GO:0006873	1	0.980919	0	7	cellular ion homeostasis	BP	1	1
GO:0006874	1	0.889257	0	42	cellular calcium ion homeostasis	BP	1	1
GO:0006875	1	0.977349	0	8	cellular metal ion homeostasis	BP	1	1
GO:0006878	1	0.968092	0	13	cellular copper ion homeostasis	BP	1	1
GO:0006879	1	0.963436	0	13	cellular iron ion homeostasis	BP	1	1
GO:0006880	1	0.967474	0	12	intracellular sequestering of iron ion	BP	1	1
GO:0006882	1	0.976321	0	8	cellular zinc ion homeostasis	BP	1	1
GO:0006884	1	0.991257	0	3	cell volume homeostasis	BP	1	1
GO:0006885	1	0.906948	0	33	regulation of pH	BP	1	1
GO:0006886	1	0.610621	0	177	intracellular protein transport	BP	1	1
GO:0006887	1	0.842821	0	59	exocytosis	BP	1	1
GO:0006888	1	0.799134	0	82	endoplasmic reticulum to Golgi vesicle-mediated transport	BP	1	1
GO:0006890	1	0.887359	0	42	retrograde vesicle-mediated transport, Golgi to endoplasmic reticulum	BP	1	1
GO:0006891	1	0.925931	0	27	intra-Golgi vesicle-mediated transport	BP	1	1
GO:0006892	1	0.979317	0	7	post-Golgi vesicle-mediated transport	BP	1	1
GO:0006893	1	0.941692	0	21	Golgi to plasma membrane transport	BP	1	1
GO:0006895	1	0.995336	0	1	Golgi to endosome transport	BP	1	1
GO:0006896	1	0.962387	0	13	Golgi to vacuole transport	BP	1	1
GO:0006897	1	0.804453	0	72	endocytosis	BP	1	1
GO:0006898	1	0.868868	0	46	receptor-mediated endocytosis	BP	1	1
GO:0006900	1	0.933534	0	24	vesicle budding from membrane	BP	1	1
GO:0006901	1	0.997444	0	1	vesicle coating	BP	1	1
GO:0006903	1	0.990983	0	3	vesicle targeting	BP	1	1
GO:0006904	1	0.973168	0	10	vesicle docking involved in exocytosis	BP	1	1
GO:0006906	1	0.904004	0	37	vesicle fusion	BP	1	1
GO:0006907	1	0.997007	0	1	pinocytosis	BP	1	1
GO:0006909	1	0.99412	0	2	phagocytosis	BP	1	1
GO:0006913	1	0.979578	0	7	nucleocytoplasmic transport	BP	1	1
GO:0006914	1	0.892124	0	40	autophagy	BP	1	1
GO:0006915	1	0.957767	0	16	apoptotic process	BP	1	1
GO:0006929	1	0.997136	0	1	substrate-dependent cell migration	BP	1	1
GO:0006949	1	0.98034	0	7	syncytium formation	BP	1	1
GO:0006950	1	0.968313	0	11	response to stress	BP	1	1
GO:0006953	1	0.997006	0	1	acute-phase response	BP	1	1
GO:0006954	1	0.983029	0	6	inflammatory response	BP	1	1
GO:0006955	1	0.919254	0	28	immune response	BP	1	1
GO:0006968	1	0.994095	0	2	cellular defense response	BP	1	1
GO:0006971	1	0.988558	0	4	hypotonic response	BP	1	1
GO:0006972	1	0.969763	0	11	hyperosmotic response	BP	1	1
GO:0006974	1	0.824791	0	67	cellular response to DNA damage stimulus	BP	1	1
GO:0006977	1	0.997006	0	1	DNA damage response, signal transduction by p53 class mediator resulting in cell cycle arrest	BP	1	1
GO:0006978	1	0.997006	0	1	DNA damage response, signal transduction by p53 class mediator resulting in transcription of p21 class mediator	BP	1	1
GO:0006983	1	0.994825	0	2	ER overload response	BP	1	1
GO:0006986	1	0.994409	0	2	response to unfolded protein	BP	1	1
GO:0006990	1	0.997006	0	1	positive regulation of transcription from RNA polymerase II promoter involved in unfolded protein response	BP	1	1
GO:0006995	1	0.907609	0	38	cellular response to nitrogen starvation	BP	1	1
GO:0006996	1	0.972791	0	8	organelle organization	BP	1	1
GO:0006997	1	0.967413	0	11	nucleus organization	BP	1	1
GO:0006998	1	0.997008	0	1	nuclear envelope organization	BP	1	1
GO:0006999	1	0.994217	0	2	nuclear pore organization	BP	1	1
GO:0007004	1	0.952093	0	17	telomere maintenance via telomerase	BP	1	1
GO:0007005	1	0.868477	0	50	mitochondrion organization	BP	1	1
GO:0007006	1	0.994222	0	2	mitochondrial membrane organization	BP	1	1
GO:0007009	1	0.985841	0	5	plasma membrane organization	BP	1	1
GO:0007010	1	0.968227	0	11	cytoskeleton organization	BP	1	1
GO:0007015	1	0.877004	0	45	actin filament organization	BP	1	1
GO:0007017	1	0.832894	0	69	microtubule-based process	BP	1	1
GO:0007018	1	0.789403	0	82	microtubule-based movement	BP	1	1
GO:0007019	1	0.977594	0	8	microtubule depolymerization	BP	1	1
GO:0007020	1	0.983043	0	7	microtubule nucleation	BP	1	1
GO:0007021	1	0.978915	0	8	tubulin complex assembly	BP	1	1
GO:0007023	1	0.986801	0	5	post-chaperonin tubulin folding pathway	BP	1	1
GO:0007026	1	0.973934	0	9	negative regulation of microtubule depolymerization	BP	1	1
GO:0007029	1	0.993939	0	2	endoplasmic reticulum organization	BP	1	1
GO:0007030	1	0.8862	0	43	Golgi organization	BP	1	1
GO:0007031	1	0.937922	0	24	peroxisome organization	BP	1	1
GO:0007032	1	0.956694	0	14	endosome organization	BP	1	1
GO:0007033	1	0.873534	0	43	vacuole organization	BP	1	1
GO:0007034	1	0.969599	0	11	vacuolar transport	BP	1	1
GO:0007035	1	0.960488	0	14	vacuolar acidification	BP	1	1
GO:0007041	1	0.99101	0	3	lysosomal transport	BP	1	1
GO:0007043	1	0.995352	0	2	cell-cell junction assembly	BP	1	1
GO:0007049	1	0.494841	0	251	cell cycle	BP	1	1
GO:0007051	1	0.996655	0	1	spindle organization	BP	1	1
GO:0007052	1	0.965887	0	13	mitotic spindle organization	BP	1	1
GO:0007059	1	0.946188	0	21	chromosome segregation	BP	1	1
GO:0007060	1	0.99099	0	3	male meiosis chromosome segregation	BP	1	1
GO:0007062	1	0.95001	0	17	sister chromatid cohesion	BP	1	1
GO:0007064	1	0.987046	0	5	mitotic sister chromatid cohesion	BP	1	1
GO:0007065	1	0.997006	0	1	male meiosis sister chromatid cohesion	BP	1	1
GO:0007066	1	0.997006	0	1	female meiosis sister chromatid cohesion	BP	1	1
GO:0007076	1	0.981678	0	6	mitotic chromosome condensation	BP	1	1
GO:0007079	1	0.992053	0	3	mitotic chromosome movement towards spindle pole	BP	1	1
GO:0007088	1	0.994	0	2	regulation of mitotic nuclear division	BP	1	1
GO:0007091	1	0.983444	0	6	metaphase/anaphase transition of mitotic cell cycle	BP	1	1
GO:0007094	1	0.980985	0	7	mitotic spindle assembly checkpoint	BP	1	1
GO:0007095	1	0.994031	0	2	mitotic G2 DNA damage checkpoint	BP	1	1
GO:0007097	1	0.994022	0	2	nuclear migration	BP	1	1
GO:0007105	1	0.997007	0	1	cytokinesis, site selection	BP	1	1
GO:0007112	1	0.987878	0	4	male meiosis cytokinesis	BP	1	1
GO:0007114	1	0.9954	0	1	cell budding	BP	1	1
GO:0007118	1	0.9954	0	1	budding cell apical bud growth	BP	1	1
GO:0007129	1	0.942689	0	22	homologous chromosome pairing at meiosis	BP	1	1
GO:0007130	1	0.997006	0	1	synaptonemal complex assembly	BP	1	1
GO:0007131	1	0.89625	0	38	reciprocal meiotic recombination	BP	1	1
GO:0007140	1	0.972598	0	10	male meiotic nuclear division	BP	1	1
GO:0007141	1	0.993694	0	3	male meiosis I	BP	1	1
GO:0007142	1	0.991299	0	3	male meiosis II	BP	1	1
GO:0007143	1	0.988133	0	4	female meiotic nuclear division	BP	1	1
GO:0007144	1	0.997973	0	1	female meiosis I	BP	1	1
GO:0007154	1	0.997208	0	1	cell communication	BP	1	1
GO:0007155	1	0.961338	0	13	cell adhesion	BP	1	1
GO:0007157	1	0.997205	0	1	heterophilic cell-cell adhesion via plasma membrane cell adhesion molecules	BP	1	1
GO:0007163	1	0.984011	0	6	establishment or maintenance of cell polarity	BP	1	1
GO:0007164	1	0.986485	0	5	establishment of tissue polarity	BP	1	1
GO:0007166	1	0.876129	0	46	cell surface receptor signaling pathway	BP	1	1
GO:0007186	1	0.972622	0	10	G protein-coupled receptor signaling pathway	BP	1	1
GO:0007188	1	0.980657	0	7	adenylate cyclase-modulating G protein-coupled receptor signaling pathway	BP	1	1
GO:0007205	1	0.970483	0	10	protein kinase C-activating G protein-coupled receptor signaling pathway	BP	1	1
GO:0007218	1	0.994554	0	2	neuropeptide signaling pathway	BP	1	1
GO:0007219	1	0.976861	0	8	Notch signaling pathway	BP	1	1
GO:0007231	1	0.979484	0	7	osmosensory signaling pathway	BP	1	1
GO:0007253	1	0.997009	0	1	cytoplasmic sequestering of NF-kappaB	BP	1	1
GO:0007254	1	0.990713	0	3	JNK cascade	BP	1	1
GO:0007263	1	0.994166	0	2	nitric oxide mediated signal transduction	BP	1	1
GO:0007264	1	0.943049	0	21	small GTPase mediated signal transduction	BP	1	1
GO:0007265	1	0.994027	0	2	Ras protein signal transduction	BP	1	1
GO:0007266	1	0.984475	0	6	Rho protein signal transduction	BP	1	1
GO:0007267	1	0.953219	0	19	cell-cell signaling	BP	1	1
GO:0007269	1	0.997006	0	1	neurotransmitter secretion	BP	1	1
GO:0007276	1	0.990761	0	3	gamete generation	BP	1	1
GO:0007283	1	0.976374	0	9	spermatogenesis	BP	1	1
GO:0007286	1	0.990521	0	4	spermatid development	BP	1	1
GO:0007292	1	0.99077	0	3	female gamete generation	BP	1	1
GO:0007346	1	0.977621	0	8	regulation of mitotic cell cycle	BP	1	1
GO:0007349	1	0.996787	0	1	cellularization	BP	1	1
GO:0007368	1	0.994231	0	2	determination of left/right symmetry	BP	1	1
GO:0007389	1	0.962565	0	13	pattern specification process	BP	1	1
GO:0007399	1	0.981508	0	7	nervous system development	BP	1	1
GO:0007409	1	0.986208	0	5	axonogenesis	BP	1	1
GO:0007411	1	0.997006	0	1	axon guidance	BP	1	1
GO:0007417	1	0.993962	0	2	central nervous system development	BP	1	1
GO:0007420	1	0.987779	0	6	brain development	BP	1	1
GO:0007507	1	0.994564	0	2	heart development	BP	1	1
GO:0007519	1	0.997159	0	1	skeletal muscle tissue development	BP	1	1
GO:0007528	1	0.997006	0	1	neuromuscular junction development	BP	1	1
GO:0007568	1	0.940049	0	25	aging	BP	1	1
GO:0007584	1	0.976018	0	6	response to nutrient	BP	1	1
GO:0007601	1	0.996995	0	1	visual perception	BP	1	1
GO:0007605	1	0.997139	0	1	sensory perception of sound	BP	1	1
GO:0007612	1	0.995454	0	2	learning	BP	1	1
GO:0007613	1	0.995454	0	2	memory	BP	1	1
GO:0007628	1	0.996888	0	1	adult walking behavior	BP	1	1
GO:0007639	1	0.988079	0	4	homeostasis of number of meristem cells	BP	1	1
GO:0008013	1	0.991653	0	3	beta-catenin binding	MF	1	1
[truncated: 5,882 more rows]
