# Supplementary material for: Transcriptomic Analysis Reveals the Response Mechanisms of Bell Pepper (Capsicum annuum) to Phosphorus Deficiency
Source: Metabolites. 2023 Oct 13;13(10):1078. doi: 10.3390/metabo13101078 (PMC10609356; doi:10.3390/metabo13101078)
Supplement: Supplementary file 1 [file metabolites-13-01078-s001.zip › metabolites-2531437 - supplementary materials/Table_S5.xlsx]

## Sheet: output_identify_20210406071101
Supplementary Table S5. KEGG analysis for the up-regulated genes showing the 47 identified metabolic pathways
##Databases: KEGG PATHWAY
##Statistical test method: hypergeometric test / Fisher's exact test
##FDR correction method: Benjamini and Hochberg
#Term	Database	ID	Input number	Background number	P-Value	Corrected P-Value
Protein processing in endoplasmic reticulum	KEGG PATHWAY	cann04141	13	279	5.04413e-07	2.37074e-05
Circadian rhythm - plant	KEGG PATHWAY	cann04712	4	51	0.000855123	0.0200954
Galactose metabolism	KEGG PATHWAY	cann00052	4	59	0.00142353	0.0223019
Endocytosis	KEGG PATHWAY	cann04144	5	194	0.0191808	0.225374
Biosynthesis of unsaturated fatty acids	KEGG PATHWAY	cann01040	2	38	0.0378898	0.356164
Fatty acid metabolism	KEGG PATHWAY	cann01212	3	104	0.0497285	0.38954
RNA degradation	KEGG PATHWAY	cann03018	3	119	0.0681425	0.431543
Fatty acid biosynthesis	KEGG PATHWAY	cann00061	2	56	0.0734542	0.431543
Glycolysis / Gluconeogenesis	KEGG PATHWAY	cann00010	3	134	0.0891841	0.465739
Vitamin B6 metabolism	KEGG PATHWAY	cann00750	1	20	0.14958	0.666597
Thiamine metabolism	KEGG PATHWAY	cann00730	1	25	0.181773	0.666597
Ether lipid metabolism	KEGG PATHWAY	cann00565	1	25	0.181773	0.666597
Metabolic pathways	KEGG PATHWAY	cann01100	24	2549	0.188866	0.666597
Sphingolipid metabolism	KEGG PATHWAY	cann00600	1	29	0.206652	0.666597
Cysteine and methionine metabolism	KEGG PATHWAY	cann00270	2	115	0.226939	0.666597
Spliceosome	KEGG PATHWAY	cann03040	3	215	0.235609	0.666597
Nitrogen metabolism	KEGG PATHWAY	cann00910	1	37	0.254169	0.666597
Glutathione metabolism	KEGG PATHWAY	cann00480	2	125	0.255292	0.666597
Tryptophan metabolism	KEGG PATHWAY	cann00380	1	48	0.314909	0.687775
Propanoate metabolism	KEGG PATHWAY	cann00640	1	51	0.330601	0.687775
Phenylalanine metabolism	KEGG PATHWAY	cann00360	1	54	0.345935	0.687775
Pentose phosphate pathway	KEGG PATHWAY	cann00030	1	54	0.345935	0.687775
alpha-Linolenic acid metabolism	KEGG PATHWAY	cann00592	1	55	0.350969	0.687775
Tyrosine metabolism	KEGG PATHWAY	cann00350	1	57	0.36092	0.687775
Fatty acid degradation	KEGG PATHWAY	cann00071	1	58	0.365838	0.687775
Citrate cycle (TCA cycle)	KEGG PATHWAY	cann00020	1	64	0.394566	0.691137
Valine, leucine and isoleucine degradation	KEGG PATHWAY	cann00280	1	66	0.40385	0.691137
Pyrimidine metabolism	KEGG PATHWAY	cann00240	1	69	0.417512	0.691137
Fructose and mannose metabolism	KEGG PATHWAY	cann00051	1	71	0.426446	0.691137
Plant hormone signal transduction	KEGG PATHWAY	cann04075	3	317	0.446542	0.699582
Inositol phosphate metabolism	KEGG PATHWAY	cann00562	1	80	0.464989	0.704984
MAPK signaling pathway - plant	KEGG PATHWAY	cann04016	2	211	0.488188	0.712445
Ribosome biogenesis in eukaryotes	KEGG PATHWAY	cann03008	1	89	0.500951	0.712445
Photosynthesis	KEGG PATHWAY	cann00195	1	96	0.527247	0.712445
Pyruvate metabolism	KEGG PATHWAY	cann00620	1	98	0.534504	0.712445
Glycerophospholipid metabolism	KEGG PATHWAY	cann00564	1	104	0.555613	0.712445
Plant-pathogen interaction	KEGG PATHWAY	cann04626	2	242	0.560861	0.712445
mRNA surveillance pathway	KEGG PATHWAY	cann03015	1	133	0.644944	0.767388
Pentose and glucuronate interconversions	KEGG PATHWAY	cann00040	1	134	0.647683	0.767388
Amino sugar and nucleotide sugar metabolism	KEGG PATHWAY	cann00520	1	136	0.653096	0.767388
Starch and sucrose metabolism	KEGG PATHWAY	cann00500	1	157	0.705166	0.808361
RNA transport	KEGG PATHWAY	cann03013	1	187	0.76633	0.854833
Phenylpropanoid biosynthesis	KEGG PATHWAY	cann00940	1	196	0.782081	0.854833
Biosynthesis of amino acids	KEGG PATHWAY	cann01230	1	237	0.841464	0.880823
Biosynthesis of secondary metabolites	KEGG PATHWAY	cann01110	7	1234	0.843341	0.880823
Carbon metabolism	KEGG PATHWAY	cann01200	1	281	0.887365	0.906655
Ribosome	KEGG PATHWAY	cann03010	1	373	0.944958	0.944958
--------------------
#Term	Database	ID	Input number	Background number	P-Value	Corrected P-Value
--------------------
#Term	Database	ID	Input number	Background number	P-Value	Corrected P-Value
--------------------
