# Supplementary material for: Transcriptomic Analysis Reveals the Response Mechanisms of Bell Pepper (Capsicum annuum) to Phosphorus Deficiency
Source: Metabolites. 2023 Oct 13;13(10):1078. doi: 10.3390/metabo13101078 (PMC10609356; doi:10.3390/metabo13101078)
Supplement: Supplementary file 1 [file metabolites-13-01078-s001.zip › metabolites-2531437 - supplementary materials/Table_S6.xlsx]

## Sheet: output_identify_20210406070254
Supplementary Table S6. KEGG analysis for the down-regulated genes showing the 47 metabolic pathways related to these genes
##Databases: KEGG PATHWAY
##Statistical test method: hypergeometric test / Fisher's exact test
##FDR correction method: Benjamini and Hochberg
#Term	Database	ID	Input number	Background number	P-Value	Corrected P-Value
Porphyrin and chlorophyll metabolism	KEGG PATHWAY	cann00860	2	57	0.0447334	0.473323
Monobactam biosynthesis	KEGG PATHWAY	cann00261	1	9	0.0555566	0.473323
Glycine, serine and threonine metabolism	KEGG PATHWAY	cann00260	2	68	0.0606466	0.473323
Nucleotide excision repair	KEGG PATHWAY	cann03420	2	68	0.0606466	0.473323
Lysine biosynthesis	KEGG PATHWAY	cann00300	1	12	0.0716165	0.473323
Glycosaminoglycan degradation	KEGG PATHWAY	cann00531	1	16	0.0926078	0.473323
Ribosome biogenesis in eukaryotes	KEGG PATHWAY	cann03008	2	89	0.0952826	0.473323
AGE-RAGE signaling pathway in diabetic complications	KEGG PATHWAY	cann04933	1	20	0.113127	0.473323
Phagosome	KEGG PATHWAY	cann04145	2	101	0.117056	0.473323
Valine, leucine and isoleucine biosynthesis	KEGG PATHWAY	cann00290	1	23	0.128212	0.473323
Thiamine metabolism	KEGG PATHWAY	cann00730	1	25	0.138127	0.473323
Cysteine and methionine metabolism	KEGG PATHWAY	cann00270	2	115	0.143828	0.473323
Folate biosynthesis	KEGG PATHWAY	cann00790	1	28	0.152789	0.473323
Pantothenate and CoA biosynthesis	KEGG PATHWAY	cann00770	1	29	0.157621	0.473323
Isoquinoline alkaloid biosynthesis	KEGG PATHWAY	cann00950	1	33	0.176677	0.473323
Lysine degradation	KEGG PATHWAY	cann00310	1	39	0.204459	0.473323
Tropane, piperidine and pyridine alkaloid biosynthesis	KEGG PATHWAY	cann00960	1	40	0.208997	0.473323
Base excision repair	KEGG PATHWAY	cann03410	1	43	0.222459	0.473323
Cutin, suberine and wax biosynthesis	KEGG PATHWAY	cann00073	1	45	0.231307	0.473323
Propanoate metabolism	KEGG PATHWAY	cann00640	1	51	0.257254	0.473323
Circadian rhythm - plant	KEGG PATHWAY	cann04712	1	51	0.257254	0.473323
RNA polymerase	KEGG PATHWAY	cann03020	1	52	0.261493	0.473323
Aminoacyl-tRNA biosynthesis	KEGG PATHWAY	cann00970	1	53	0.265708	0.473323
Phenylalanine metabolism	KEGG PATHWAY	cann00360	1	54	0.269899	0.473323
beta-Alanine metabolism	KEGG PATHWAY	cann00410	1	55	0.274066	0.473323
Biosynthesis of secondary metabolites	KEGG PATHWAY	cann01110	9	1234	0.279407	0.473323
Tyrosine metabolism	KEGG PATHWAY	cann00350	1	57	0.282329	0.473323
RNA transport	KEGG PATHWAY	cann03013	2	187	0.292725	0.473323
2-Oxocarboxylic acid metabolism	KEGG PATHWAY	cann01210	1	61	0.298576	0.473323
Phenylpropanoid biosynthesis	KEGG PATHWAY	cann00940	2	196	0.311606	0.473323
Valine, leucine and isoleucine degradation	KEGG PATHWAY	cann00280	1	66	0.31837	0.473323
Terpenoid backbone biosynthesis	KEGG PATHWAY	cann00900	1	67	0.322262	0.473323
Glyoxylate and dicarboxylate metabolism	KEGG PATHWAY	cann00630	1	78	0.363639	0.498048
Phosphatidylinositol signaling system	KEGG PATHWAY	cann04070	1	78	0.363639	0.498048
Inositol phosphate metabolism	KEGG PATHWAY	cann00562	1	80	0.370887	0.498048
Biosynthesis of amino acids	KEGG PATHWAY	cann01230	2	237	0.395765	0.516693
Photosynthesis	KEGG PATHWAY	cann00195	1	96	0.425991	0.534975
Pyruvate metabolism	KEGG PATHWAY	cann00620	1	98	0.432533	0.534975
Peroxisome	KEGG PATHWAY	cann04146	1	107	0.461062	0.555639
Protein processing in endoplasmic reticulum	KEGG PATHWAY	cann04141	2	279	0.476823	0.560267
Glutathione metabolism	KEGG PATHWAY	cann00480	1	125	0.513909	0.589116
Glycolysis / Gluconeogenesis	KEGG PATHWAY	cann00010	1	134	0.538365	0.602457
Metabolic pathways	KEGG PATHWAY	cann01100	14	2549	0.604571	0.653062
Ubiquitin mediated proteolysis	KEGG PATHWAY	cann04120	1	164	0.611377	0.653062
Plant-pathogen interaction	KEGG PATHWAY	cann04626	1	242	0.751781	0.785193
Carbon metabolism	KEGG PATHWAY	cann01200	1	281	0.801696	0.819124
Ribosome	KEGG PATHWAY	cann03010	1	373	0.883345	0.883345
--------------------
#Term	Database	ID	Input number	Background number	P-Value	Corrected P-Value
--------------------
#Term	Database	ID	Input number	Background number	P-Value	Corrected P-Value
--------------------
